# Supplementary material for: Genomic characteristics of pancreatic squamous cell carcinoma, an investigation by using high throughput sequencing after in-solution hybrid capture
Source: Oncotarget. 2017 Jan 16;8(9):14620–35. doi: 10.18632/oncotarget.14678 (PMC5362430; doi:10.18632/oncotarget.14678)
Supplement: Supplementary file 2 [file oncotarget-08-14620-s002.xls]

## Sheet: AllPathway_Result
Genomic characteristics of pancreatic squamous cell carcinoma, an investigation by using high throughput sequencing after in-solution hybrid capture
Meng-Dan Xu, Shu-Ling Liu, Yi-Zhong Feng, Qiang Liu, Meng Shen, Qiaoming Zhi, Zeyi Liu, Dong-Mei Gu, Jie Yu, Liu-Mei Shou, Fei-Ran Gong, Qi Zhu, Weiming Duan, Kai Chen, Junning Zhang, Meng-Yao Wu, Min Tao, Wei Li
PathwayID	PathwayTerm	DifGene	AllDifGene	GeneInPathway	AllGene	P-Value	FDR	Enrichment	(-log10P)
PATH:04015	Rap1 signaling pathway	171	4023	213	6781	3.11904e-11	8.85808e-09	1.35319	10.506
PATH:04810	Regulation of actin cytoskeleton	173	4023	218	6781	1.4525e-10	2.06255e-08	1.33762	9.83788
PATH:04510	Focal adhesion	163	4023	207	6781	1.50181e-09	1.42171e-07	1.32728	8.82338
PATH:04921	Oxytocin signaling pathway	128	4023	158	6781	3.38804e-09	2.40551e-07	1.36552	8.47005
PATH:05200	Pathways in cancer	245	4023	330	6781	4.56261e-09	2.41742e-07	1.2514	8.34079
PATH:04010	MAPK signaling pathway	208	4023	275	6781	5.10722e-09	2.41742e-07	1.27489	8.29182
PATH:04020	Calcium signaling pathway	146	4023	185	6781	8.34128e-09	3.38418e-07	1.33022	8.07877
PATH:04151	PI3K-Akt signaling pathway	254	4023	347	6781	2.22994e-08	7.91628e-07	1.23381	7.65171
PATH:04725	Cholinergic synapse	94	4023	113	6781	3.44779e-08	1.08797e-06	1.40215	7.46246
PATH:05412	Arrhythmogenic right ventricular cardiomyopathy (ARVC)	65	4023	74	6781	6.6513e-08	1.88897e-06	1.48056	7.17709
PATH:04915	Estrogen signaling pathway	84	4023	100	6781	7.67064e-08	1.98042e-06	1.41587	7.11517
PATH:04360	Axon guidance	106	4023	131	6781	8.77256e-08	2.07617e-06	1.36389	7.05687
PATH:04261	Adrenergic signaling in cardiomyocytes	118	4023	149	6781	1.6214e-07	3.54214e-06	1.33487	6.79011
PATH:04713	Circadian entrainment	81	4023	97	6781	2.23285e-07	4.52949e-06	1.40753	6.65114
PATH:04724	Glutamatergic synapse	104	4023	130	6781	3.49433e-07	6.61593e-06	1.34845	6.45664
PATH:04750	Inflammatory mediator regulation of TRP channels	82	4023	99	6781	3.83148e-07	6.80087e-06	1.39612	6.41663
PATH:04014	Ras signaling pathway	170	4023	227	6781	4.29738e-07	7.17916e-06	1.26231	6.3668
PATH:04972	Pancreatic secretion	83	4023	101	6781	6.3854e-07	1.00747e-05	1.38516	6.19481
PATH:05410	Hypertrophic cardiomyopathy (HCM)	70	4023	83	6781	6.99638e-07	1.04578e-05	1.42155	6.15513
PATH:05414	Dilated cardiomyopathy	75	4023	90	6781	7.48726e-07	1.06319e-05	1.40463	6.12568
PATH:05214	Glioma	56	4023	65	6781	2.28883e-06	3.09536e-05	1.45217	5.64039
PATH:04512	ECM-receptor interaction	72	4023	89	6781	1.08512e-05	0.000140079	1.3636	4.96452
PATH:04971	Gastric acid secretion	62	4023	75	6781	1.18353e-05	0.00014614	1.39339	4.92682
PATH:04270	Vascular smooth muscle contraction	94	4023	121	6781	1.34338e-05	0.000158966	1.30944	4.8718
PATH:04022	cGMP-PKG signaling pathway	125	4023	167	6781	1.54138e-05	0.000175101	1.26165	4.81209
PATH:04012	ErbB signaling pathway	70	4023	87	6781	2.05813e-05	0.000224811	1.3562	4.68653
PATH:04540	Gap junction	72	4023	90	6781	2.28591e-05	0.000231216	1.34845	4.64094
PATH:04730	Long-term depression	60	4023	73	6781	2.34072e-05	0.000231216	1.38539	4.63065
PATH:04144	Endocytosis	149	4023	204	6781	2.3743e-05	0.000231216	1.23112	4.62447
PATH:05032	Morphine addiction	74	4023	93	6781	2.51265e-05	0.000231216	1.3412	4.59987
PATH:04066	HIF-1 signaling pathway	83	4023	106	6781	2.52384e-05	0.000231216	1.31982	4.59794
PATH:04611	Platelet activation	100	4023	131	6781	2.73034e-05	0.000242317	1.28669	4.56378
PATH:04666	Fc gamma R-mediated phagocytosis	75	4023	95	6781	3.69514e-05	0.000318006	1.3307	4.43237
PATH:05205	Proteoglycans in cancer	162	4023	225	6781	3.96981e-05	0.000331596	1.2136	4.40123
PATH:04912	GnRH signaling pathway	81	4023	104	6781	4.49354e-05	0.000361163	1.31279	4.34741
PATH:05218	Melanoma	58	4023	71	6781	4.57812e-05	0.000361163	1.37693	4.33931
PATH:04919	Thyroid hormone signaling pathway	91	4023	119	6781	5.55443e-05	0.00042634	1.28896	4.25536
PATH:04911	Insulin secretion	69	4023	87	6781	5.75671e-05	0.000430238	1.33682	4.23983
PATH:05223	Non-small cell lung cancer	47	4023	56	6781	6.49774e-05	0.000473169	1.41466	4.18724
PATH:04722	Neurotrophin signaling pathway	98	4023	130	6781	7.90025e-05	0.000560918	1.27065	4.10236
PATH:04930	Type II diabetes mellitus	41	4023	48	6781	8.50222e-05	0.000588935	1.43975	4.07047
PATH:04370	VEGF signaling pathway	63	4023	79	6781	8.91402e-05	0.000602757	1.34418	4.04993
PATH:04390	Hippo signaling pathway	113	4023	153	6781	0.000105034	0.000693715	1.24489	3.97867
PATH:04070	Phosphatidylinositol signaling system	64	4023	81	6781	0.000131552	0.000849106	1.3318	3.8809
PATH:04970	Salivary secretion	70	4023	90	6781	0.000159298	0.00100535	1.31099	3.79779
PATH:05222	Small cell lung cancer	69	4023	89	6781	0.000211542	0.00129327	1.30678	3.6746
PATH:04726	Serotonergic synapse	94	4023	126	6781	0.000214028	0.00129327	1.25748	3.66953
PATH:04916	Melanogenesis	77	4023	101	6781	0.000245044	0.00144984	1.28503	3.61076
PATH:04918	Thyroid hormone synthesis	57	4023	72	6781	0.00027848	0.00161405	1.3344	3.55521
PATH:04723	Retrograde endocannabinoid signaling	78	4023	103	6781	0.000326066	0.00185206	1.27644	3.48669
PATH:04350	TGF-beta signaling pathway	66	4023	86	6781	0.000486402	0.00270859	1.29357	3.313
PATH:04720	Long-term potentiation	55	4023	70	6781	0.000506958	0.00276877	1.32437	3.29503
PATH:04728	Dopaminergic synapse	96	4023	131	6781	0.000544864	0.00291965	1.23522	3.26371
PATH:05146	Amoebiasis	81	4023	109	6781	0.000711235	0.00374057	1.25257	3.14799
PATH:04664	Fc epsilon RI signaling pathway	63	4023	83	6781	0.00108644	0.00560996	1.2794	2.964
PATH:04974	Protein digestion and absorption	67	4023	89	6781	0.00112313	0.00565643	1.2689	2.94957
PATH:00564	Glycerophospholipid metabolism	69	4023	92	6781	0.00113527	0.00565643	1.26417	2.9449
PATH:05220	Chronic myeloid leukemia	56	4023	73	6781	0.00131216	0.00642506	1.29303	2.88201
PATH:04080	Neuroactive ligand-receptor interaction	187	4023	275	6781	0.00153353	0.00738175	1.14618	2.81431
PATH:04727	GABAergic synapse	67	4023	90	6781	0.00186288	0.00881765	1.2548	2.72981
PATH:04668	TNF signaling pathway	80	4023	110	6781	0.00222556	0.0103616	1.22586	2.65256
PATH:05219	Bladder cancer	34	4023	42	6781	0.0024495	0.0112203	1.3645	2.61092
PATH:04670	Leukocyte transendothelial migration	85	4023	118	6781	0.00261441	0.0117856	1.21417	2.58263
PATH:04114	Oocyte meiosis	81	4023	112	6781	0.00272163	0.0120772	1.21902	2.56517
PATH:04660	T cell receptor signaling pathway	79	4023	109	6781	0.00277201	0.0121116	1.22164	2.55721
PATH:05202	Transcriptional misregulation in cancer	125	4023	180	6781	0.00286992	0.0123494	1.17053	2.54213
PATH:04520	Adherens junction	55	4023	73	6781	0.00297379	0.0126053	1.26994	2.52669
PATH:02010	ABC transporters	35	4023	44	6781	0.0037086	0.0154889	1.34078	2.43079
PATH:04142	Lysosome	87	4023	122	6781	0.00376942	0.0155147	1.202	2.42373
PATH:04961	Endocrine and other factor-regulated calcium reabsorption	38	4023	49	6781	0.00563609	0.0228664	1.30717	2.24902
PATH:05213	Endometrial cancer	40	4023	52	6781	0.00584974	0.023399	1.29658	2.23286
PATH:04640	Hematopoietic cell lineage	64	4023	88	6781	0.00595057	0.0234088	1.22586	2.22544
PATH:00561	Glycerolipid metabolism	42	4023	55	6781	0.00601705	0.0234088	1.28715	2.22062
PATH:04514	Cell adhesion molecules (CAMs)	99	4023	142	6781	0.00628179	0.0241085	1.17514	2.20192
PATH:04960	Aldosterone-regulated sodium reabsorption	33	4023	42	6781	0.0068431	0.0259125	1.32437	2.16475
PATH:04062	Chemokine signaling pathway	130	4023	191	6781	0.00723321	0.0270294	1.14724	2.14067
PATH:04917	Prolactin signaling pathway	53	4023	72	6781	0.00798904	0.0294661	1.24076	2.09751
PATH:04910	Insulin signaling pathway	98	4023	142	6781	0.0102501	0.0372521	1.16327	1.98927
PATH:05131	Shigellosis	46	4023	62	6781	0.0103624	0.0372521	1.25058	1.98454
PATH:04320	Dorso-ventral axis formation	20	4023	24	6781	0.011263	0.0399835	1.40463	1.94835
PATH:04662	B cell receptor signaling pathway	55	4023	76	6781	0.0122361	0.042902	1.21981	1.91236
PATH:04530	Tight junction	92	4023	134	6781	0.0155382	0.0538154	1.15725	1.8086
PATH:05215	Prostate cancer	63	4023	89	6781	0.0162716	0.0556764	1.19315	1.78857
PATH:05221	Acute myeloid leukemia	42	4023	57	6781	0.0169582	0.0571422	1.24199	1.77062
PATH:05110	Vibrio cholerae infection	40	4023	54	6781	0.0171024	0.0571422	1.24856	1.76694
PATH:04068	FoxO signaling pathway	91	4023	133	6781	0.0183316	0.0605369	1.15328	1.7368
PATH:04744	Phototransduction	23	4023	29	6781	0.0194444	0.0634738	1.33682	1.7112
PATH:04920	Adipocytokine signaling pathway	50	4023	70	6781	0.0239362	0.0772486	1.20397	1.62094
PATH:04310	Wnt signaling pathway	103	4023	153	6781	0.0244253	0.0779413	1.13472	1.61216
PATH:04950	Maturity onset diabetes of the young	20	4023	25	6781	0.0249773	0.0788173	1.34845	1.60245
PATH:04721	Synaptic vesicle cycle	46	4023	64	6781	0.0252911	0.0789305	1.21149	1.59703
PATH:05166	HTLV-I infection	172	4023	264	6781	0.0279097	0.0861561	1.09817	1.55424
PATH:05143	African trypanosomiasis	26	4023	34	6781	0.02827	0.0863299	1.28896	1.54867
PATH:04914	Progesterone-mediated oocyte maturation	60	4023	86	6781	0.0290164	0.0876665	1.17597	1.53736
PATH:05100	Bacterial invasion of epithelial cells	54	4023	77	6781	0.0324284	0.0969438	1.18208	1.48907
PATH:04977	Vitamin digestion and absorption	19	4023	24	6781	0.0344068	0.101787	1.3344	1.46336
PATH:04913	Ovarian steroidogenesis	37	4023	51	6781	0.0348619	0.10207	1.22286	1.45765
PATH:04330	Notch signaling pathway	35	4023	48	6781	0.0356183	0.10322	1.22905	1.44833
PATH:00565	Ether lipid metabolism	31	4023	42	6781	0.036829	0.10464	1.2441	1.43381
PATH:00410	beta-Alanine metabolism	23	4023	30	6781	0.0368452	0.10464	1.29226	1.43362
PATH:00250	Alanine, aspartate and glutamate metabolism	27	4023	36	6781	0.0373915	0.10514	1.26417	1.42723
PATH:00120	Primary bile acid biosynthesis	14	4023	17	6781	0.0411339	0.112491	1.38811	1.3858
PATH:05130	Pathogenic Escherichia coli infection	40	4023	56	6781	0.041194	0.112491	1.20397	1.38517
PATH:04340	Hedgehog signaling pathway	40	4023	56	6781	0.041194	0.112491	1.20397	1.38517
PATH:05031	Amphetamine addiction	49	4023	70	6781	0.0423613	0.113496	1.17989	1.37303
PATH:05212	Pancreatic cancer	49	4023	70	6781	0.0423613	0.113496	1.17989	1.37303
PATH:04150	mTOR signaling pathway	45	4023	64	6781	0.0456623	0.121197	1.18516	1.34044
PATH:00534	Glycosaminoglycan biosynthesis - heparan sulfate / heparin	20	4023	26	6781	0.0482625	0.126913	1.29658	1.31639
PATH:05216	Thyroid cancer	22	4023	29	6781	0.0488096	0.12705	1.2787	1.3115
PATH:04976	Bile secretion	50	4023	72	6781	0.0492097	0.12705	1.17053	1.30795
PATH:05134	Legionellosis	39	4023	55	6781	0.0508717	0.128996	1.19521	1.29352
PATH:05217	Basal cell carcinoma	39	4023	55	6781	0.0508717	0.128996	1.19521	1.29352
PATH:05120	Epithelial cell signaling in Helicobacter pylori infection	47	4023	68	6781	0.0616711	0.154996	1.16502	1.20992
PATH:00760	Nicotinate and nicotinamide metabolism	21	4023	28	6781	0.0641229	0.158711	1.26417	1.19299
PATH:00592	alpha-Linolenic acid metabolism	19	4023	25	6781	0.0642668	0.158711	1.28102	1.19201
PATH:04973	Carbohydrate digestion and absorption	32	4023	45	6781	0.0698599	0.171036	1.19862	1.15577
PATH:05211	Renal cell carcinoma	48	4023	70	6781	0.0706181	0.171415	1.15581	1.15108
PATH:00524	Butirosin and neomycin biosynthesis	5	4023	5	6781	0.0734247	0.176717	1.68556	1.13416
PATH:00260	Glycine, serine and threonine metabolism	28	4023	39	6781	0.074863	0.177338	1.21014	1.12573
PATH:05132	Salmonella infection	58	4023	86	6781	0.0749314	0.177338	1.13677	1.12534
PATH:05133	Pertussis	51	4023	75	6781	0.0765663	0.179709	1.14618	1.11596
PATH:04710	Circadian rhythm	22	4023	30	6781	0.0817116	0.189446	1.23608	1.08772
PATH:00604	Glycosphingolipid biosynthesis - ganglio series	12	4023	15	6781	0.0820488	0.189446	1.34845	1.08593
PATH:04966	Collecting duct acid secretion	20	4023	27	6781	0.0834979	0.190737	1.24856	1.07832
PATH:04610	Complement and coagulation cascades	47	4023	69	6781	0.0839513	0.190737	1.14813	1.07597
PATH:00511	Other glycan degradation	14	4023	18	6781	0.0846244	0.190741	1.31099	1.0725
PATH:01040	Biosynthesis of unsaturated fatty acids	16	4023	21	6781	0.0853022	0.190755	1.28423	1.06904
PATH:00010	Glycolysis / Gluconeogenesis	45	4023	66	6781	0.0879375	0.195111	1.14924	1.05583
PATH:04975	Fat digestion and absorption	32	4023	46	6781	0.101134	0.222652	1.17256	0.995102
PATH:05033	Nicotine addiction	28	4023	40	6781	0.110656	0.24008	1.17989	0.956026
PATH:00062	Fatty acid elongation	17	4023	23	6781	0.110741	0.24008	1.24585	0.955692
PATH:00770	Pantothenate and CoA biosynthesis	13	4023	17	6781	0.114493	0.246333	1.28896	0.941221
PATH:00591	Linoleic acid metabolism	24	4023	34	6781	0.120968	0.258307	1.18981	0.917331
PATH:00562	Inositol phosphate metabolism	41	4023	61	6781	0.12897	0.273339	1.13292	0.889511
PATH:04210	Apoptosis	59	4023	90	6781	0.134675	0.283317	1.10498	0.870712
PATH:00531	Glycosaminoglycan degradation	14	4023	19	6781	0.14838	0.309853	1.24199	0.828623
PATH:00590	Arachidonic acid metabolism	45	4023	68	6781	0.151011	0.310777	1.11544	0.82099
PATH:04115	p53 signaling pathway	45	4023	68	6781	0.151011	0.310777	1.11544	0.82099
PATH:04145	Phagosome	98	4023	154	6781	0.154252	0.315163	1.07263	0.811769
PATH:04380	Osteoclast differentiation	85	4023	133	6781	0.159298	0.323147	1.07724	0.797791
PATH:04064	NF-kappa B signaling pathway	59	4023	91	6781	0.166281	0.332561	1.09283	0.779158
PATH:05323	Rheumatoid arthritis	59	4023	91	6781	0.166281	0.332561	1.09283	0.779158
PATH:05145	Toxoplasmosis	86	4023	135	6781	0.169385	0.336402	1.07376	0.771124
PATH:05169	Epstein-Barr virus infection	126	4023	201	6781	0.181278	0.35752	1.05662	0.741655
PATH:00360	Phenylalanine metabolism	13	4023	18	6781	0.192151	0.376351	1.21735	0.716357
PATH:03320	PPAR signaling pathway	46	4023	71	6781	0.206814	0.401106	1.09205	0.684421
PATH:00300	Lysine biosynthesis	3	4023	3	6781	0.208755	0.401106	1.68556	0.680363
PATH:00380	Tryptophan metabolism	28	4023	42	6781	0.209027	0.401106	1.12371	0.679797
PATH:00740	Riboflavin metabolism	9	4023	12	6781	0.211083	0.402333	1.26417	0.675546
PATH:00340	Histidine metabolism	21	4023	31	6781	0.221518	0.419141	1.14183	0.65459
PATH:00750	Vitamin B6 metabolism	5	4023	6	6781	0.222853	0.419141	1.40463	0.651981
PATH:00051	Fructose and mannose metabolism	24	4023	36	6781	0.234888	0.436132	1.12371	0.629139
PATH:05416	Viral myocarditis	45	4023	70	6781	0.234958	0.436132	1.08357	0.629009
PATH:05210	Colorectal cancer	40	4023	62	6781	0.241608	0.445562	1.08746	0.61689
PATH:01210	2-Oxocarboxylic acid metabolism	12	4023	17	6781	0.245453	0.449733	1.18981	0.610032
PATH:05014	Amyotrophic lateral sclerosis (ALS)	35	4023	54	6781	0.248277	0.451991	1.09249	0.605064
PATH:00533	Glycosaminoglycan biosynthesis - keratan sulfate	10	4023	14	6781	0.261949	0.468717	1.20397	0.581784
PATH:00603	Glycosphingolipid biosynthesis - globo series	10	4023	14	6781	0.261949	0.468717	1.20397	0.581784
PATH:04978	Mineral absorption	33	4023	51	6781	0.262416	0.468717	1.09066	0.58101
PATH:00532	Glycosaminoglycan biosynthesis - chondroitin sulfate / dermatan sulfate	15	4023	22	6781	0.267817	0.475376	1.14924	0.572161
PATH:04940	Type I diabetes mellitus	28	4023	43	6781	0.270033	0.476332	1.09757	0.568583
PATH:00450	Selenocompound metabolism	23	4023	35	6781	0.277346	0.486211	1.10765	0.556978
PATH:00230	Purine metabolism	105	4023	170	6781	0.283399	0.493775	1.04108	0.547602
PATH:05142	Chagas disease (American trypanosomiasis)	65	4023	104	6781	0.288195	0.49907	1.05347	0.540313
PATH:00640	Propanoate metabolism	21	4023	32	6781	0.295456	0.508542	1.10615	0.529507
PATH:01200	Carbon metabolism	66	4023	106	6781	0.302925	0.518257	1.0495	0.518665
PATH:05161	Hepatitis B	90	4023	146	6781	0.313215	0.532653	1.03904	0.504158
PATH:04650	Natural killer cell mediated cytotoxicity	85	4023	138	6781	0.324279	0.548186	1.03821	0.489081
PATH:04621	NOD-like receptor signaling pathway	39	4023	62	6781	0.330324	0.555101	1.06027	0.48106
PATH:03450	Non-homologous end-joining	9	4023	13	6781	0.334473	0.558766	1.16692	0.475639
PATH:00280	Valine, leucine and isoleucine degradation	28	4023	44	6781	0.336778	0.559326	1.07263	0.472657
PATH:01100	Metabolic pathways	699	4023	1167	6781	0.344028	0.568046	1.0096	0.463407
PATH:00052	Galactose metabolism	20	4023	31	6781	0.346194	0.568319	1.08746	0.46068
PATH:04130	SNARE interactions in vesicular transport	23	4023	36	6781	0.352464	0.575285	1.07688	0.452886
PATH:00910	Nitrogen metabolism	15	4023	23	6781	0.362997	0.586354	1.09928	0.440096
PATH:00310	Lysine degradation	32	4023	51	6781	0.364153	0.586354	1.05761	0.438716
PATH:00430	Taurine and hypotaurine metabolism	7	4023	10	6781	0.365439	0.586354	1.17989	0.437185
PATH:04672	Intestinal immune network for IgA production	30	4023	48	6781	0.384844	0.614021	1.05347	0.414715
PATH:00650	Butanoate metabolism	19	4023	30	6781	0.401379	0.636824	1.06752	0.396446
PATH:00232	Caffeine metabolism	5	4023	7	6781	0.405277	0.637463	1.20397	0.392248
PATH:05030	Cocaine addiction	31	4023	50	6781	0.407951	0.637463	1.04505	0.389392
PATH:05150	Staphylococcus aureus infection	34	4023	55	6781	0.408515	0.637463	1.04198	0.388792
PATH:05160	Hepatitis C	83	4023	137	6781	0.417051	0.647227	1.02118	0.379811
PATH:04614	Renin-angiotensin system	11	4023	17	6781	0.42518	0.656256	1.09066	0.371427
PATH:05144	Malaria	32	4023	52	6781	0.430401	0.65817	1.03727	0.366126
PATH:00620	Pyruvate metabolism	26	4023	42	6781	0.431055	0.65817	1.04344	0.365467
PATH:04141	Protein processing in endoplasmic reticulum	101	4023	168	6781	0.449364	0.680791	1.01334	0.347402
PATH:00330	Arginine and proline metabolism	36	4023	59	6781	0.450664	0.680791	1.02848	0.346147
PATH:00270	Cysteine and methionine metabolism	24	4023	39	6781	0.456944	0.686625	1.03727	0.340137
PATH:00920	Sulfur metabolism	12	4023	19	6781	0.463602	0.692964	1.06456	0.333854
PATH:01230	Biosynthesis of amino acids	44	4023	73	6781	0.484701	0.715496	1.01595	0.314526
PATH:05020	Prion diseases	22	4023	36	6781	0.484986	0.715496	1.03006	0.31427
PATH:04120	Ubiquitin mediated proteolysis	82	4023	137	6781	0.486596	0.715496	1.00887	0.312831
PATH:00512	Mucin type O-Glycan biosynthesis	19	4023	31	6781	0.488754	0.715496	1.03308	0.31091
PATH:01212	Fatty acid metabolism	29	4023	48	6781	0.500965	0.729611	1.01836	0.300193
PATH:04110	Cell cycle	74	4023	124	6781	0.507078	0.734745	1.0059	0.294925
PATH:04060	Cytokine-cytokine receptor interaction	157	4023	265	6781	0.537921	0.775479	0.998614	0.269282
PATH:00480	Glutathione metabolism	31	4023	52	6781	0.542914	0.778726	1.00485	0.265269
PATH:00600	Sphingolipid metabolism	28	4023	47	6781	0.549065	0.78359	1.00416	0.260376
PATH:00601	Glycosphingolipid biosynthesis - lacto and neolacto series	15	4023	25	6781	0.558622	0.793243	1.01133	0.252882
PATH:04260	Cardiac muscle contraction	46	4023	78	6781	0.573954	0.809974	0.994047	0.241123
PATH:05203	Viral carcinogenesis	122	4023	207	6781	0.576109	0.809974	0.993421	0.239496
PATH:00472	D-Arginine and D-ornithine metabolism	1	4023	1	6781	0.593275	0.830001	1.68556	0.226744
PATH:04146	Peroxisome	48	4023	82	6781	0.604869	0.842072	0.986668	0.218339
PATH:05321	Inflammatory bowel disease (IBD)	38	4023	65	6781	0.608947	0.843614	0.985403	0.215421
PATH:04122	Sulfur relay system	6	4023	10	6781	0.61621	0.844156	1.01133	0.210271
PATH:00520	Amino sugar and nucleotide sugar metabolism	28	4023	48	6781	0.616404	0.844156	0.983242	0.210134
PATH:05340	Primary immunodeficiency	21	4023	36	6781	0.618255	0.844156	0.983242	0.208832
PATH:00563	Glycosylphosphatidylinositol(GPI)-anchor biosynthesis	14	4023	24	6781	0.624868	0.849102	0.983242	0.204212
PATH:00780	Biotin metabolism	2	4023	3	6781	0.63831	0.863238	1.12371	0.194968
PATH:04962	Vasopressin-regulated water reabsorption	26	4023	45	6781	0.645113	0.868304	0.973878	0.190364
PATH:00400	Phenylalanine, tyrosine and tryptophan biosynthesis	3	4023	5	6781	0.670924	0.89331	1.01133	0.173327
PATH:00790	Folate biosynthesis	8	4023	14	6781	0.673875	0.89331	0.963176	0.171421
PATH:00350	Tyrosine metabolism	24	4023	42	6781	0.675005	0.89331	0.963176	0.170693
PATH:00510	N-Glycan biosynthesis	28	4023	49	6781	0.678996	0.89331	0.963176	0.168133
PATH:00980	Metabolism of xenobiotics by cytochrome P450	47	4023	82	6781	0.688239	0.89331	0.966113	0.162261
PATH:04964	Proximal tubule bicarbonate reclamation	13	4023	23	6781	0.689983	0.89331	0.952707	0.161162
PATH:03430	Mismatch repair	13	4023	23	6781	0.689983	0.89331	0.952707	0.161162
PATH:00071	Fatty acid degradation	25	4023	44	6781	0.691606	0.89331	0.957703	0.160141
PATH:00830	Retinol metabolism	40	4023	70	6781	0.692001	0.89331	0.963176	0.159893
PATH:05164	Influenza A	101	4023	175	6781	0.698929	0.898172	0.972808	0.155567
PATH:05162	Measles	77	4023	134	6781	0.704111	0.900754	0.968567	0.152359
PATH:00072	Synthesis and degradation of ketone bodies	5	4023	9	6781	0.719339	0.916109	0.936421	0.143066
PATH:04932	Non-alcoholic fatty liver disease (NAFLD)	86	4023	151	6781	0.753897	0.95381	0.959987	0.122688
PATH:00290	Valine, leucine and isoleucine biosynthesis	7	4023	13	6781	0.755659	0.95381	0.907608	0.121674
PATH:05332	Graft-versus-host disease	22	4023	40	6781	0.765583	0.96206	0.927057	0.116008
PATH:00030	Pentose phosphate pathway	15	4023	28	6781	0.793154	0.992315	0.902978	0.100643
PATH:00020	Citrate cycle (TCA cycle)	16	4023	30	6781	0.804734	0.999575	0.898964	0.0943476
PATH:00900	Terpenoid backbone biosynthesis	11	4023	21	6781	0.808977	0.999575	0.882911	0.0920639
PATH:00061	Fatty acid biosynthesis	3	4023	6	6781	0.811475	0.999575	0.842779	0.0907247
PATH:00730	Thiamine metabolism	2	4023	4	6781	0.813034	0.999575	0.842779	0.0898911
PATH:00130	Ubiquinone and other terpenoid-quinone biosynthesis	5	4023	10	6781	0.822469	1	0.842779	0.0848806
PATH:04630	Jak-STAT signaling pathway	88	4023	157	6781	0.823416	1	0.944771	0.0843808
PATH:05204	Chemical carcinogenesis	45	4023	82	6781	0.82616	1	0.925001	0.0829357
PATH:03018	RNA degradation	42	4023	77	6781	0.835508	1	0.919395	0.0780496
PATH:05152	Tuberculosis	100	4023	179	6781	0.849053	1	0.941653	0.0710653
PATH:03020	RNA polymerase	16	4023	31	6781	0.855149	1	0.869965	0.0679581
PATH:00100	Steroid biosynthesis	10	4023	20	6781	0.859257	1	0.842779	0.0658769
PATH:00670	One carbon pool by folate	10	4023	20	6781	0.859257	1	0.842779	0.0658769
PATH:05330	Allograft rejection	19	4023	37	6781	0.876102	1	0.865557	0.0574455
PATH:05010	Alzheimer's disease	94	4023	170	6781	0.877365	1	0.932014	0.0568195
PATH:05140	Leishmaniasis	38	4023	72	6781	0.895213	1	0.8896	0.0480736
PATH:00460	Cyanoamino acid metabolism	3	4023	7	6781	0.897206	1	0.722382	0.0471076
PATH:00982	Drug metabolism - cytochrome P450	39	4023	74	6781	0.900052	1	0.888335	0.0457324
PATH:00500	Starch and sucrose metabolism	29	4023	56	6781	0.900806	1	0.872878	0.0453686
PATH:00140	Steroid hormone biosynthesis	30	4023	58	6781	0.905512	1	0.87184	0.0431059
PATH:03060	Protein export	11	4023	23	6781	0.908418	1	0.806136	0.0417141
PATH:00630	Glyoxylate and dicarboxylate metabolism	14	4023	29	6781	0.918703	1	0.813718	0.0368247
PATH:03410	Base excision repair	16	4023	33	6781	0.9252	1	0.81724	0.0337644
PATH:00240	Pyrimidine metabolism	55	4023	104	6781	0.925528	1	0.891401	0.0336104
PATH:00040	Pentose and glucuronate interconversions	16	4023	34	6781	0.947806	1	0.793204	0.0232805
PATH:04742	Taste transduction	26	4023	53	6781	0.951355	1	0.826878	0.0216576
PATH:04620	Toll-like receptor signaling pathway	55	4023	106	6781	0.951866	1	0.874582	0.021424
PATH:00514	Other types of O-glycan biosynthesis	24	4023	50	6781	0.961519	1	0.809068	0.0170421
PATH:03420	Nucleotide excision repair	22	4023	47	6781	0.970451	1	0.788985	0.0130263
PATH:00471	D-Glutamine and D-glutamate metabolism	1	4023	4	6781	0.97267	1	0.42139	0.0120345
PATH:03440	Homologous recombination	12	4023	28	6781	0.974621	1	0.722382	0.0111641
PATH:03030	DNA replication	16	4023	36	6781	0.975907	1	0.749137	0.0105914
PATH:00983	Drug metabolism - other enzymes	24	4023	52	6781	0.980563	1	0.77795	0.00852458
PATH:00053	Ascorbate and aldarate metabolism	11	4023	27	6781	0.984083	1	0.686709	0.00696822
PATH:03460	Fanconi anemia pathway	24	4023	53	6781	0.986451	1	0.763272	0.00592462
PATH:04612	Antigen processing and presentation	36	4023	76	6781	0.987228	1	0.798422	0.00558266
PATH:04623	Cytosolic DNA-sensing pathway	29	4023	63	6781	0.988307	1	0.775892	0.00510824
PATH:05310	Asthma	12	4023	30	6781	0.989935	1	0.674223	0.00439311
PATH:05168	Herpes simplex infection	94	4023	184	6781	0.991042	1	0.8611	0.00390807
PATH:00860	Porphyrin and chlorophyll metabolism	18	4023	43	6781	0.993253	1	0.705582	0.00294028
PATH:05034	Alcoholism	91	4023	180	6781	0.993567	1	0.852143	0.00280277
PATH:05320	Autoimmune thyroid disease	22	4023	52	6781	0.995647	1	0.713121	0.00189451
PATH:03022	Basal transcription factors	19	4023	47	6781	0.997179	1	0.681396	0.00122685
PATH:04622	RIG-I-like receptor signaling pathway	30	4023	71	6781	0.998793	1	0.712208	0.000524482
PATH:05016	Huntington's disease	90	4023	185	6781	0.998848	1	0.820001	0.000500684
PATH:03015	mRNA surveillance pathway	40	4023	91	6781	0.998969	1	0.740905	0.000447997
PATH:03050	Proteasome	16	4023	44	6781	0.999388	1	0.61293	0.00026568
PATH:00190	Oxidative phosphorylation	61	4023	133	6781	0.999422	1	0.773075	0.000251229
PATH:04140	Regulation of autophagy	13	4023	39	6781	0.999718	1	0.561853	0.000122374
PATH:05012	Parkinson's disease	63	4023	144	6781	0.99995	1	0.737432	2.16882e-05
PATH:03008	Ribosome biogenesis in eukaryotes	33	4023	86	6781	0.999974	1	0.646784	1.11995e-05
PATH:00970	Aminoacyl-tRNA biosynthesis	21	4023	63	6781	0.999992	1	0.561853	3.54203e-06
PATH:03040	Spliceosome	52	4023	130	6781	0.999998	1	0.674223	1.06228e-06
PATH:03010	Ribosome	52	4023	135	6781	1	1	0.649252	1.21103e-07
PATH:05206	MicroRNAs in cancer	133	4023	296	6781	1	1	0.757362	5.29176e-08
PATH:05322	Systemic lupus erythematosus	49	4023	136	6781	1	1	0.607297	4.22431e-09
PATH:03013	RNA transport	62	4023	167	6781	1	1	0.625776	6.66127e-10
PATH:04740	Olfactory transduction	156	4023	405	6781	1	1	0.649252	4.90033e-12

## Sheet: AllPathway2Gene
PathwayID	PathwayTerm	QueryID	Symbol	Description	P-Value	FDR	Enrichment
PATH:04015	Rap1 signaling pathway	PLCB3	PLCB3	1-phosphatidylinositol 4,5-bisphosphate phosphodiesterase beta-3	3.11904e-11	8.85808e-09	1.35319
PATH:04015	Rap1 signaling pathway	ADCY3	ADCY3	cDNA FLJ14951 fis, clone PLACE3000020, highly similar to Adenylate cyclase type 3 (EC 4.6.1.1)	3.11904e-11	8.85808e-09	1.35319
PATH:04015	Rap1 signaling pathway	FGFR3	FGFR3	FGFR3 protein	3.11904e-11	8.85808e-09	1.35319
PATH:04015	Rap1 signaling pathway	KRIT1	KRIT1	KRIT1, ankyrin repeat containing, isoform CRA_b	3.11904e-11	8.85808e-09	1.35319
PATH:04015	Rap1 signaling pathway	PRKD1	PRKD1	Protein kinase C	3.11904e-11	8.85808e-09	1.35319
PATH:04015	Rap1 signaling pathway	RAF1	RAF1	cDNA FLJ57286, highly similar to RAF proto-oncogene serine/threonine-protein kinase (EC 2.7.11.1)	3.11904e-11	8.85808e-09	1.35319
PATH:04015	Rap1 signaling pathway	ADCY9	ADCY9	Adenylate cyclase type 9	3.11904e-11	8.85808e-09	1.35319
PATH:04015	Rap1 signaling pathway	FGF10	FGF10	Fibroblast growth factor 10	3.11904e-11	8.85808e-09	1.35319
PATH:04015	Rap1 signaling pathway	PDGFRB	PDGFRB	Tyrosine-protein kinase receptor	3.11904e-11	8.85808e-09	1.35319
PATH:04015	Rap1 signaling pathway	CDC42	CDC42	Cell division cycle 42 (GTP binding protein, 25kDa), isoform CRA_a	3.11904e-11	8.85808e-09	1.35319
PATH:04015	Rap1 signaling pathway	PFN1	PFN1	Profilin-1	3.11904e-11	8.85808e-09	1.35319
PATH:04015	Rap1 signaling pathway	TLN2	TLN2	cDNA FLJ61113, highly similar to Talin-2	3.11904e-11	8.85808e-09	1.35319
PATH:04015	Rap1 signaling pathway	IGF1R	IGF1R	Tyrosine-protein kinase receptor	3.11904e-11	8.85808e-09	1.35319
PATH:04015	Rap1 signaling pathway	SKAP1	SKAP1	Src kinase-associated phosphoprotein 1	3.11904e-11	8.85808e-09	1.35319
PATH:04015	Rap1 signaling pathway	EGF	EGF	Pro-epidermal growth factor	3.11904e-11	8.85808e-09	1.35319
PATH:04015	Rap1 signaling pathway	EFNA2	EFNA2	Ephrin-A2 [amino acids 176-213]	3.11904e-11	8.85808e-09	1.35319
PATH:04015	Rap1 signaling pathway	EGFR	EGFR	Epidermal growth factor receptor variant	3.11904e-11	8.85808e-09	1.35319
PATH:04015	Rap1 signaling pathway	GNAI3	GNAI3	Guanine nucleotide-binding protein G(k) subunit alpha	3.11904e-11	8.85808e-09	1.35319
PATH:04015	Rap1 signaling pathway	KRAS	KRAS	V-Ki-ras2 Kirsten rat sarcoma viral oncogene homolog, isoform CRA_b	3.11904e-11	8.85808e-09	1.35319
PATH:04015	Rap1 signaling pathway	RASGRP3	RASGRP3	Ras guanyl-releasing protein 3	3.11904e-11	8.85808e-09	1.35319
PATH:04015	Rap1 signaling pathway	MET	MET	Receptor protein-tyrosine kinase	3.11904e-11	8.85808e-09	1.35319
PATH:04015	Rap1 signaling pathway	ID1	ID1	DNA-binding protein inhibitor ID-1	3.11904e-11	8.85808e-09	1.35319
PATH:04015	Rap1 signaling pathway	PFN4	PFN4	Profilin-4	3.11904e-11	8.85808e-09	1.35319
PATH:04015	Rap1 signaling pathway	FGF4	FGF4	Fibroblast growth factor 4	3.11904e-11	8.85808e-09	1.35319
PATH:04015	Rap1 signaling pathway	RAPGEF4	RAPGEF4	cDNA FLJ50956, highly similar to Rap guanine nucleotide exchange factor 4	3.11904e-11	8.85808e-09	1.35319
PATH:04015	Rap1 signaling pathway	RAP1B	RAP1B	RAP1B, member of RAS oncogene family, isoform CRA_a	3.11904e-11	8.85808e-09	1.35319
PATH:04015	Rap1 signaling pathway	MAPK1	MAPK1	Mitogen-activated protein kinase 1	3.11904e-11	8.85808e-09	1.35319
PATH:04015	Rap1 signaling pathway	MAGI2	MAGI2	cDNA FLJ61315, highly similar to Membrane-associated guanylate kinase, WW andPDZ domain-containing protein 2	3.11904e-11	8.85808e-09	1.35319
PATH:04015	Rap1 signaling pathway	FGF3	FGF3	Fibroblast growth factor 3	3.11904e-11	8.85808e-09	1.35319
PATH:04015	Rap1 signaling pathway	PIK3R3	PIK3R3	cDNA FLJ60942, highly similar to Phosphatidylinositol 3-kinase regulatory subunit gamma	3.11904e-11	8.85808e-09	1.35319
PATH:04015	Rap1 signaling pathway	PDGFD	PDGFD	Platelet-derived growth factor D	3.11904e-11	8.85808e-09	1.35319
PATH:04015	Rap1 signaling pathway	ADORA2A	ADORA2A	Adenosine receptor A2a	3.11904e-11	8.85808e-09	1.35319
PATH:04015	Rap1 signaling pathway	PIK3CD	PIK3CD	Phosphoinositide-3-kinase, catalytic, delta polypeptide, isoform CRA_a	3.11904e-11	8.85808e-09	1.35319
PATH:04015	Rap1 signaling pathway	CDH1	CDH1	Cadherin-1	3.11904e-11	8.85808e-09	1.35319
PATH:04015	Rap1 signaling pathway	PARD6A	PARD6A	Partitioning defective 6 homolog alpha	3.11904e-11	8.85808e-09	1.35319
PATH:04015	Rap1 signaling pathway	EPHA2	EPHA2	Receptor protein-tyrosine kinase	3.11904e-11	8.85808e-09	1.35319
PATH:04015	Rap1 signaling pathway	TEK	TEK	Soluble TIE2 variant 1	3.11904e-11	8.85808e-09	1.35319
PATH:04015	Rap1 signaling pathway	ITGAM	ITGAM	cDNA FLJ45735 fis, clone JCMLC2000273, highly similar to Integrin alpha-M	3.11904e-11	8.85808e-09	1.35319
PATH:04015	Rap1 signaling pathway	ACTB	ACTB	Beta-actin	3.11904e-11	8.85808e-09	1.35319
PATH:04015	Rap1 signaling pathway	SIPA1	SIPA1	Signal-induced proliferation-associated gene 1, isoform CRA_a	3.11904e-11	8.85808e-09	1.35319
PATH:04015	Rap1 signaling pathway	BCAR1	BCAR1	cDNA, FLJ95582, highly similar to Homo sapiens breast cancer anti-estrogen resistance 1 (BCAR1),mRNA	3.11904e-11	8.85808e-09	1.35319
PATH:04015	Rap1 signaling pathway	PGF	PGF	Placenta growth factor	3.11904e-11	8.85808e-09	1.35319
PATH:04015	Rap1 signaling pathway	CALML5	CALML5	Calmodulin-like skin protein variant	3.11904e-11	8.85808e-09	1.35319
PATH:04015	Rap1 signaling pathway	ARAP2	ARAP2	ARAP2 protein	3.11904e-11	8.85808e-09	1.35319
PATH:04015	Rap1 signaling pathway	RASGRP2	RASGRP2	RAS guanyl-releasing protein 2	3.11904e-11	8.85808e-09	1.35319
PATH:04015	Rap1 signaling pathway	PIK3R5	PIK3R5	Phosphoinositide 3-kinase regulatory subunit 5	3.11904e-11	8.85808e-09	1.35319
PATH:04015	Rap1 signaling pathway	KIT	KIT	Receptor protein-tyrosine kinase	3.11904e-11	8.85808e-09	1.35319
PATH:04015	Rap1 signaling pathway	KITLG	KITLG	KIT ligand, isoform CRA_a	3.11904e-11	8.85808e-09	1.35319
PATH:04015	Rap1 signaling pathway	PIK3CB	PIK3CB	cDNA FLJ57102, highly similar to Phosphatidylinositol-4,5-bisphosphate 3-kinase catalytic subunit beta isoform (EC 2.7.1.153)	3.11904e-11	8.85808e-09	1.35319
PATH:04015	Rap1 signaling pathway	NGFR	NGFR	Tumor necrosis factor receptor superfamily member 16	3.11904e-11	8.85808e-09	1.35319
PATH:04015	Rap1 signaling pathway	CRK	CRK	V-crk sarcoma virus CT10 oncogene homolog (Avian)	3.11904e-11	8.85808e-09	1.35319
PATH:04015	Rap1 signaling pathway	MRAS	MRAS	Ras-related protein M-Ras	3.11904e-11	8.85808e-09	1.35319
PATH:04015	Rap1 signaling pathway	TLN1	TLN1	Talin-1	3.11904e-11	8.85808e-09	1.35319
PATH:04015	Rap1 signaling pathway	MAGI1	MAGI1	Membrane-associated guanylate kinase, WW and PDZ domain-containing protein 1	3.11904e-11	8.85808e-09	1.35319
PATH:04015	Rap1 signaling pathway	TIAM1	TIAM1	T-lymphoma invasion and metastasis-inducing protein 1	3.11904e-11	8.85808e-09	1.35319
PATH:04015	Rap1 signaling pathway	FLT4	FLT4	Fms-related tyrosine kinase 4	3.11904e-11	8.85808e-09	1.35319
PATH:04015	Rap1 signaling pathway	PDGFA	PDGFA	Platelet-derived growth factor alpha polypeptide, isoform CRA_a	3.11904e-11	8.85808e-09	1.35319
PATH:04015	Rap1 signaling pathway	ITGAL	ITGAL	cDNA, FLJ94991, highly similar to Homo sapiens integrin, alpha L (antigen CD11A (p180), lymphocyte function-associated antigen 1; alpha polypeptide) (ITGAL), mRNA	3.11904e-11	8.85808e-09	1.35319
PATH:04015	Rap1 signaling pathway	ADCY7	ADCY7	cDNA FLJ36387 fis, clone THYMU2008799, highly similar to Adenylate cyclase type 7 (EC 4.6.1.1)	3.11904e-11	8.85808e-09	1.35319
PATH:04015	Rap1 signaling pathway	PLCB2	PLCB2	1-phosphatidylinositol 4,5-bisphosphate phosphodiesterase beta-2	3.11904e-11	8.85808e-09	1.35319
PATH:04015	Rap1 signaling pathway	PIK3CA	PIK3CA	cDNA FLJ75190, highly similar to H.sapiens phosphatidylinositol 3-kinase	3.11904e-11	8.85808e-09	1.35319
PATH:04015	Rap1 signaling pathway	LPAR5	LPAR5	G-protein coupled receptor	3.11904e-11	8.85808e-09	1.35319
PATH:04015	Rap1 signaling pathway	PLCB4	PLCB4	1-phosphatidylinositol 4,5-bisphosphate phosphodiesterase beta-4	3.11904e-11	8.85808e-09	1.35319
PATH:04015	Rap1 signaling pathway	FGF9	FGF9	Fibroblast growth factor 9	3.11904e-11	8.85808e-09	1.35319
PATH:04015	Rap1 signaling pathway	FGF7	FGF7	Fibroblast growth factor 7	3.11904e-11	8.85808e-09	1.35319
PATH:04015	Rap1 signaling pathway	CALM2	CALM2	cDNA, FLJ96792, highly similar to Homo sapiens calmodulin 2 (phosphorylase kinase, delta) (CALM2), mRNA	3.11904e-11	8.85808e-09	1.35319
PATH:04015	Rap1 signaling pathway	ANGPT1	ANGPT1	cDNA FLJ61084, highly similar to Angiopoietin-1	3.11904e-11	8.85808e-09	1.35319
PATH:04015	Rap1 signaling pathway	ADCY4	ADCY4	Adenylate cyclase type 4	3.11904e-11	8.85808e-09	1.35319
PATH:04015	Rap1 signaling pathway	ADCY8	ADCY8	Adenylate cyclase type 8	3.11904e-11	8.85808e-09	1.35319
PATH:04015	Rap1 signaling pathway	CTNND1	CTNND1	Catenin (Cadherin-associated protein), delta 1, isoform CRA_e	3.11904e-11	8.85808e-09	1.35319
PATH:04015	Rap1 signaling pathway	ACTG1	ACTG1	cDNA FLJ58286, highly similar to Actin, cytoplasmic 2	3.11904e-11	8.85808e-09	1.35319
PATH:04015	Rap1 signaling pathway	NGF	NGF	Beta-nerve growth factor	3.11904e-11	8.85808e-09	1.35319
PATH:04015	Rap1 signaling pathway	FPR1	FPR1	Formyl peptide receptor 1, isoform CRA_a	3.11904e-11	8.85808e-09	1.35319
PATH:04015	Rap1 signaling pathway	SIPA1L1	SIPA1L1	SIPA1L1 protein	3.11904e-11	8.85808e-09	1.35319
PATH:04015	Rap1 signaling pathway	PRKCZ	PRKCZ	cDNA FLJ40308 fis, clone TESTI2029264, highly similar to Protein kinase C zeta type	3.11904e-11	8.85808e-09	1.35319
PATH:04015	Rap1 signaling pathway	GNAS	GNAS	Guanine nucleotide-binding protein G(s) subunit alpha isoforms short	3.11904e-11	8.85808e-09	1.35319
PATH:04015	Rap1 signaling pathway	DOCK4	DOCK4	Dedicator of cytokinesis 4, isoform CRA_a	3.11904e-11	8.85808e-09	1.35319
PATH:04015	Rap1 signaling pathway	FGF8	FGF8	Fibroblast growth factor 8	3.11904e-11	8.85808e-09	1.35319
PATH:04015	Rap1 signaling pathway	FGF20	FGF20	Fibroblast growth factor 20	3.11904e-11	8.85808e-09	1.35319
PATH:04015	Rap1 signaling pathway	CSF1	CSF1	Colony stimulating factor 1 (Macrophage), isoform CRA_a	3.11904e-11	8.85808e-09	1.35319
PATH:04015	Rap1 signaling pathway	THBS1	THBS1	Thrombospondin 1, isoform CRA_a	3.11904e-11	8.85808e-09	1.35319
PATH:04015	Rap1 signaling pathway	GNAQ	GNAQ	Guanine nucleotide binding protein (G protein), q polypeptide, isoform CRA_c	3.11904e-11	8.85808e-09	1.35319
PATH:04015	Rap1 signaling pathway	ADCY6	ADCY6	cDNA FLJ57105, highly similar to Adenylate cyclase type 6 (EC 4.6.1.1)	3.11904e-11	8.85808e-09	1.35319
PATH:04015	Rap1 signaling pathway	AKT2	AKT2	cDNA FLJ31217 fis, clone KIDNE2004095, highly similar to RAC-beta serine/threonine-protein kinase (EC 2.7.11.1)	3.11904e-11	8.85808e-09	1.35319
PATH:04015	Rap1 signaling pathway	SRC	SRC	Proto-oncogene tyrosine-protein kinase Src	3.11904e-11	8.85808e-09	1.35319
PATH:04015	Rap1 signaling pathway	P2RY1	P2RY1	P2Y purinoceptor 1	3.11904e-11	8.85808e-09	1.35319
PATH:04015	Rap1 signaling pathway	PDGFC	PDGFC	cDNA, FLJ94436, highly similar to Homo sapiens platelet derived growth factor C (PDGFC), mRNA	3.11904e-11	8.85808e-09	1.35319
PATH:04015	Rap1 signaling pathway	LPAR1	LPAR1	Lysophosphatidic acid receptor 1	3.11904e-11	8.85808e-09	1.35319
PATH:04015	Rap1 signaling pathway	PLCE1	PLCE1	cDNA FLJ53141, highly similar to Homo sapiens phospholipase C, epsilon 1 (PLCE1), mRNA	3.11904e-11	8.85808e-09	1.35319
PATH:04015	Rap1 signaling pathway	PRKCA	PRKCA	Protein kinase C, alpha	3.11904e-11	8.85808e-09	1.35319
PATH:04015	Rap1 signaling pathway	ITGB2	ITGB2	Integrin beta-2	3.11904e-11	8.85808e-09	1.35319
PATH:04015	Rap1 signaling pathway	FGF6	FGF6	Fibroblast growth factor 6	3.11904e-11	8.85808e-09	1.35319
PATH:04015	Rap1 signaling pathway	AKT3	AKT3	AKT3 protein	3.11904e-11	8.85808e-09	1.35319
PATH:04015	Rap1 signaling pathway	LPAR2	LPAR2	Endothelial differentiation, lysophosphatidic acid G-protein-coupled receptor, 4, isoform CRA_a	3.11904e-11	8.85808e-09	1.35319
PATH:04015	Rap1 signaling pathway	DRD2	DRD2	Dopamine receptor D2, isoform CRA_c	3.11904e-11	8.85808e-09	1.35319
PATH:04015	Rap1 signaling pathway	ANGPT2	ANGPT2	cDNA, FLJ92912, highly similar to Homo sapiens angiopoietin 2 (ANGPT2), mRNA	3.11904e-11	8.85808e-09	1.35319
PATH:04015	Rap1 signaling pathway	FGF1	FGF1	Fibroblast growth factor 1	3.11904e-11	8.85808e-09	1.35319
PATH:04015	Rap1 signaling pathway	ADCY5	ADCY5	cDNA FLJ36521 fis, clone TRACH2002138, highly similar to Adenylate cyclase type 5	3.11904e-11	8.85808e-09	1.35319
PATH:04015	Rap1 signaling pathway	CSF1R	CSF1R	CSF1R protein	3.11904e-11	8.85808e-09	1.35319
PATH:04015	Rap1 signaling pathway	PLCG1	PLCG1	Phosphoinositide phospholipase C	3.11904e-11	8.85808e-09	1.35319
PATH:04015	Rap1 signaling pathway	PDGFRA	PDGFRA	Platelet-derived growth factor receptor alpha	3.11904e-11	8.85808e-09	1.35319
PATH:04015	Rap1 signaling pathway	RALA	RALA	Ras-related protein Ral-A	3.11904e-11	8.85808e-09	1.35319
PATH:04015	Rap1 signaling pathway	SIPA1L3	SIPA1L3	Signal-induced proliferation-associated 1 like 3	3.11904e-11	8.85808e-09	1.35319
PATH:04015	Rap1 signaling pathway	MAP2K1	MAP2K1	Mitogen-activated protein kinase kinase 1, isoform CRA_a	3.11904e-11	8.85808e-09	1.35319
PATH:04015	Rap1 signaling pathway	EFNA5	EFNA5	Ephrin-A5	3.11904e-11	8.85808e-09	1.35319
PATH:04015	Rap1 signaling pathway	VEGFA	VEGFA	Vascular endothelial growth factor, isoform CRA_d	3.11904e-11	8.85808e-09	1.35319
PATH:04015	Rap1 signaling pathway	LCP2	LCP2	Lymphocyte cytosolic protein 2	3.11904e-11	8.85808e-09	1.35319
PATH:04015	Rap1 signaling pathway	SIPA1L2	SIPA1L2	SIPA1L2 protein	3.11904e-11	8.85808e-09	1.35319
PATH:04015	Rap1 signaling pathway	F2R	F2R	Coagulation factor II (Thrombin) receptor, isoform CRA_a	3.11904e-11	8.85808e-09	1.35319
PATH:04015	Rap1 signaling pathway	FGFR4	FGFR4	Fibroblast growth factor receptor 4	3.11904e-11	8.85808e-09	1.35319
PATH:04015	Rap1 signaling pathway	GNAO1	GNAO1	cDNA FLJ31446 fis, clone NT2NE2000909, highly similar to Guanine nucleotide-binding protein G(o) subunit alpha 1	3.11904e-11	8.85808e-09	1.35319
PATH:04015	Rap1 signaling pathway	AKT1	AKT1	RAC-alpha serine/threonine-protein kinase	3.11904e-11	8.85808e-09	1.35319
PATH:04015	Rap1 signaling pathway	KDR	KDR	Receptor protein-tyrosine kinase	3.11904e-11	8.85808e-09	1.35319
PATH:04015	Rap1 signaling pathway	FGF5	FGF5	Fibroblast growth factor 5 isoform s'	3.11904e-11	8.85808e-09	1.35319
PATH:04015	Rap1 signaling pathway	CALML3	CALML3	Calmodulin-like protein 3	3.11904e-11	8.85808e-09	1.35319
PATH:04015	Rap1 signaling pathway	PFN3	PFN3	Profilin-3	3.11904e-11	8.85808e-09	1.35319
PATH:04015	Rap1 signaling pathway	GNAI2	GNAI2	cDNA FLJ31012 fis, clone HLUNG2000217, highly similar to Guanine nucleotide-binding protein G(i), alpha-2 subunit	3.11904e-11	8.85808e-09	1.35319
PATH:04015	Rap1 signaling pathway	CALM1	CALM1	cDNA FLJ75174, highly similar to Homo sapiens calmodulin 1 (phosphorylase kinase, delta), mRNA	3.11904e-11	8.85808e-09	1.35319
PATH:04015	Rap1 signaling pathway	FGF2	FGF2	Fibroblast growth factor 2	3.11904e-11	8.85808e-09	1.35319
PATH:04015	Rap1 signaling pathway	PRKCG	PRKCG	cDNA FLJ54490, highly similar to Protein kinase C gamma type (EC 2.7.11.13)	3.11904e-11	8.85808e-09	1.35319
PATH:04015	Rap1 signaling pathway	F2RL3	F2RL3	Proteinase-activated receptor 4	3.11904e-11	8.85808e-09	1.35319
PATH:04015	Rap1 signaling pathway	RAP1GAP	RAP1GAP	RAP1, GTPase activating protein 1, isoform CRA_b	3.11904e-11	8.85808e-09	1.35319
PATH:04015	Rap1 signaling pathway	RAPGEF6	RAPGEF6	Rap guanine nucleotide exchange factor 6	3.11904e-11	8.85808e-09	1.35319
PATH:04015	Rap1 signaling pathway	IGF1	IGF1	Insulin-like growth factor I	3.11904e-11	8.85808e-09	1.35319
PATH:04015	Rap1 signaling pathway	CALM3	CALM3	Calmodulin	3.11904e-11	8.85808e-09	1.35319
PATH:04015	Rap1 signaling pathway	VAV2	VAV2	Guanine nucleotide exchange factor VAV2	3.11904e-11	8.85808e-09	1.35319
PATH:04015	Rap1 signaling pathway	ARAP1	ARAP1	Arf-GAP with Rho-GAP domain, ANK repeat and PH domain-containing protein 1	3.11904e-11	8.85808e-09	1.35319
PATH:04015	Rap1 signaling pathway	MAPK3	MAPK3	cDNA FLJ33690 fis, clone BRAWH2002967, highly similar to Mitogen-activated protein kinase 3 (EC 2.7.11.24)	3.11904e-11	8.85808e-09	1.35319
PATH:04015	Rap1 signaling pathway	ADCY1	ADCY1	Adenylate cyclase type 1	3.11904e-11	8.85808e-09	1.35319
PATH:04015	Rap1 signaling pathway	FGFR2	FGFR2	Fibroblast growth factor receptor 2 (Bacteria-expressed kinase, keratinocyte growth factor receptor, craniofacial dysostosis 1, Crouzon syndrome, Pfeiffer syndrome, Jackson-Weiss syndrome), isoform CRA_k	3.11904e-11	8.85808e-09	1.35319
PATH:04015	Rap1 signaling pathway	GRIN1	GRIN1	Glutamate receptor, ionotropic, N-methyl D-aspartate 1, isoform CRA_c	3.11904e-11	8.85808e-09	1.35319
PATH:04015	Rap1 signaling pathway	FGF22	FGF22	Fibroblast growth factor 22	3.11904e-11	8.85808e-09	1.35319
PATH:04015	Rap1 signaling pathway	FGF12	FGF12	Fibroblast growth factor 12	3.11904e-11	8.85808e-09	1.35319
PATH:04015	Rap1 signaling pathway	EFNA1	EFNA1	cDNA FLJ75959, highly similar to Homo sapiens ephrin-A1 (EFNA1), transcript variant 2, mRNA	3.11904e-11	8.85808e-09	1.35319
PATH:04015	Rap1 signaling pathway	MAP2K2	MAP2K2	Mitogen-activated protein kinase kinase 2, isoform CRA_d	3.11904e-11	8.85808e-09	1.35319
PATH:04015	Rap1 signaling pathway	ADCY2	ADCY2	cDNA FLJ16822 fis, clone TRACH3030111, highly similar to Adenylate cyclase type 2 (EC 4.6.1.1)	3.11904e-11	8.85808e-09	1.35319
PATH:04015	Rap1 signaling pathway	HRAS	HRAS	GTPase HRas	3.11904e-11	8.85808e-09	1.35319
PATH:04015	Rap1 signaling pathway	MAP2K6	MAP2K6	Mitogen-activated protein kinase kinase 6, isoform CRA_a	3.11904e-11	8.85808e-09	1.35319
PATH:04015	Rap1 signaling pathway	PIK3CG	PIK3CG	Phosphoinositide-3-kinase, catalytic, gamma polypeptide, isoform CRA_a	3.11904e-11	8.85808e-09	1.35319
PATH:04015	Rap1 signaling pathway	FGF21	FGF21	Fibroblast growth factor 21	3.11904e-11	8.85808e-09	1.35319
PATH:04015	Rap1 signaling pathway	RAC2	RAC2	Ras-related C3 botulinum toxin substrate 2 (Rho family, small GTP binding protein Rac2), isoform CRA_a	3.11904e-11	8.85808e-09	1.35319
PATH:04015	Rap1 signaling pathway	FGFR1	FGFR1	Fibroblast growth factor receptor FGFR-1 secreted form protein	3.11904e-11	8.85808e-09	1.35319
PATH:04015	Rap1 signaling pathway	FLT1	FLT1	Soluble VEGFR1 variant 2	3.11904e-11	8.85808e-09	1.35319
PATH:04015	Rap1 signaling pathway	FGF14	FGF14	Fibroblast growth factor 14	3.11904e-11	8.85808e-09	1.35319
PATH:04015	Rap1 signaling pathway	RAC1	RAC1	cDNA FLJ77333, highly similar to Homo sapiens ras-related C3 botulinum toxin substrate 1 (rho family, small GTP binding protein Rac1) (RAC1), transcript variant Rac1b, mRNA	3.11904e-11	8.85808e-09	1.35319
PATH:04015	Rap1 signaling pathway	MAGI3	MAGI3	Membrane associated guanylate kinase, WW and PDZ domain containing 3, isoform CRA_b	3.11904e-11	8.85808e-09	1.35319
PATH:04015	Rap1 signaling pathway	CNR1	CNR1	Cannabinoid receptor 1	3.11904e-11	8.85808e-09	1.35319
PATH:04015	Rap1 signaling pathway	RAPGEF1	RAPGEF1	cDNA FLJ57676, highly similar to Rap guanine nucleotide exchange factor 1	3.11904e-11	8.85808e-09	1.35319
PATH:04015	Rap1 signaling pathway	PFN2	PFN2	Profilin-2	3.11904e-11	8.85808e-09	1.35319
PATH:04015	Rap1 signaling pathway	INSR	INSR	Insulin receptor	3.11904e-11	8.85808e-09	1.35319
PATH:04015	Rap1 signaling pathway	VEGFC	VEGFC	Vascular endothelial growth factor C	3.11904e-11	8.85808e-09	1.35319
PATH:04015	Rap1 signaling pathway	LPAR3	LPAR3	G-protein coupled receptor EDG-7	3.11904e-11	8.85808e-09	1.35319
PATH:04015	Rap1 signaling pathway	PIK3R1	PIK3R1	cDNA FLJ44373 fis, clone TRACH3009455, highly similar to Phosphatidylinositol 3-kinase regulatory subunit alpha	3.11904e-11	8.85808e-09	1.35319
PATH:04015	Rap1 signaling pathway	CALML6	CALML6	Calmodulin-like 6, isoform CRA_a	3.11904e-11	8.85808e-09	1.35319
PATH:04015	Rap1 signaling pathway	ITGB1	ITGB1	Integrin beta-1	3.11904e-11	8.85808e-09	1.35319
PATH:04015	Rap1 signaling pathway	MAPK12	MAPK12	cDNA FLJ78463	3.11904e-11	8.85808e-09	1.35319
PATH:04015	Rap1 signaling pathway	ARAP3	ARAP3	cDNA FLJ77273, highly similar to Homo sapiens centaurin, delta 3 (CENTD3), mRNA	3.11904e-11	8.85808e-09	1.35319
PATH:04015	Rap1 signaling pathway	ITGB3	ITGB3	Integrin beta	3.11904e-11	8.85808e-09	1.35319
PATH:04015	Rap1 signaling pathway	FGF17	FGF17	Fibroblast growth factor 17	3.11904e-11	8.85808e-09	1.35319
PATH:04015	Rap1 signaling pathway	MAP2K3	MAP2K3	Mitogen activated protein kinase kinase 3	3.11904e-11	8.85808e-09	1.35319
PATH:04015	Rap1 signaling pathway	RAPGEF3	RAPGEF3	cDNA FLJ30940 fis, clone FEBRA2007436, highly similar to Rap guanine nucleotide exchange factor 3	3.11904e-11	8.85808e-09	1.35319
PATH:04015	Rap1 signaling pathway	RAP1A	RAP1A	Ras-related protein Rap-1A	3.11904e-11	8.85808e-09	1.35319
PATH:04015	Rap1 signaling pathway	RAPGEF5	RAPGEF5	cDNA FLJ60580, highly similar to Rap guanine nucleotide exchange factor 5	3.11904e-11	8.85808e-09	1.35319
PATH:04015	Rap1 signaling pathway	GRIN2A	GRIN2A	Glutamate receptor ionotropic, NMDA 2A	3.11904e-11	8.85808e-09	1.35319
PATH:04015	Rap1 signaling pathway	PRKCB	PRKCB	Protein kinase C beta type	3.11904e-11	8.85808e-09	1.35319
PATH:04015	Rap1 signaling pathway	PLCB1	PLCB1	Phosphoinositide phospholipase C	3.11904e-11	8.85808e-09	1.35319
PATH:04015	Rap1 signaling pathway	MLLT4	MLLT4	Afadin	3.11904e-11	8.85808e-09	1.35319
PATH:04015	Rap1 signaling pathway	EFNA3	EFNA3	cDNA FLJ59263, highly similar to Ephrin-A3	3.11904e-11	8.85808e-09	1.35319
PATH:04015	Rap1 signaling pathway	RGS14	RGS14	Regulator of G-protein signalling 14, isoform CRA_a	3.11904e-11	8.85808e-09	1.35319
PATH:04015	Rap1 signaling pathway	FGF19	FGF19	Fibroblast growth factor 19	3.11904e-11	8.85808e-09	1.35319
PATH:04015	Rap1 signaling pathway	FGF23	FGF23	Fibroblast growth factor 23	3.11904e-11	8.85808e-09	1.35319
PATH:04810	Regulation of actin cytoskeleton	NCKAP1L	NCKAP1L	cDNA, FLJ94667, highly similar to Homo sapiens hematopoietic protein 1 (HEM1), mRNA	1.4525e-10	2.06255e-08	1.33762
PATH:04810	Regulation of actin cytoskeleton	FGFR3	FGFR3	FGFR3 protein	1.4525e-10	2.06255e-08	1.33762
PATH:04810	Regulation of actin cytoskeleton	BAIAP2	BAIAP2	cDNA FLJ32326 fis, clone PROST2004332, highly similar to Brain-specific angiogenesis inhibitor1-associated protein 2	1.4525e-10	2.06255e-08	1.33762
PATH:04810	Regulation of actin cytoskeleton	RAF1	RAF1	cDNA FLJ57286, highly similar to RAF proto-oncogene serine/threonine-protein kinase (EC 2.7.11.1)	1.4525e-10	2.06255e-08	1.33762
PATH:04810	Regulation of actin cytoskeleton	ITGAV	ITGAV	ITGAV protein	1.4525e-10	2.06255e-08	1.33762
PATH:04810	Regulation of actin cytoskeleton	FGF10	FGF10	Fibroblast growth factor 10	1.4525e-10	2.06255e-08	1.33762
PATH:04810	Regulation of actin cytoskeleton	PDGFRB	PDGFRB	Tyrosine-protein kinase receptor	1.4525e-10	2.06255e-08	1.33762
PATH:04810	Regulation of actin cytoskeleton	CDC42	CDC42	Cell division cycle 42 (GTP binding protein, 25kDa), isoform CRA_a	1.4525e-10	2.06255e-08	1.33762
PATH:04810	Regulation of actin cytoskeleton	PFN1	PFN1	Profilin-1	1.4525e-10	2.06255e-08	1.33762
PATH:04810	Regulation of actin cytoskeleton	PAK4	PAK4	Non-specific serine/threonine protein kinase	1.4525e-10	2.06255e-08	1.33762
PATH:04810	Regulation of actin cytoskeleton	CHRM3	CHRM3	Muscarinic acetylcholine receptor M3	1.4525e-10	2.06255e-08	1.33762
PATH:04810	Regulation of actin cytoskeleton	EGF	EGF	Pro-epidermal growth factor	1.4525e-10	2.06255e-08	1.33762
PATH:04810	Regulation of actin cytoskeleton	EGFR	EGFR	Epidermal growth factor receptor variant	1.4525e-10	2.06255e-08	1.33762
PATH:04810	Regulation of actin cytoskeleton	WASF2	WASF2	cDNA FLJ55445, highly similar to Wiskott-Aldrich syndrome protein family member 2	1.4525e-10	2.06255e-08	1.33762
PATH:04810	Regulation of actin cytoskeleton	CFL2	CFL2	Cofilin-2	1.4525e-10	2.06255e-08	1.33762
PATH:04810	Regulation of actin cytoskeleton	PIP5K1B	PIP5K1B	Phosphatidylinositol 4-phosphate 5-kinase type-1 beta	1.4525e-10	2.06255e-08	1.33762
PATH:04810	Regulation of actin cytoskeleton	ITGA1	ITGA1	cDNA FLJ61587, highly similar to Integrin alpha-1	1.4525e-10	2.06255e-08	1.33762
PATH:04810	Regulation of actin cytoskeleton	ITGB4	ITGB4	Integrin beta-4	1.4525e-10	2.06255e-08	1.33762
PATH:04810	Regulation of actin cytoskeleton	KRAS	KRAS	V-Ki-ras2 Kirsten rat sarcoma viral oncogene homolog, isoform CRA_b	1.4525e-10	2.06255e-08	1.33762
PATH:04810	Regulation of actin cytoskeleton	MOS	MOS	Proto-oncogene serine/threonine-protein kinase mos	1.4525e-10	2.06255e-08	1.33762
PATH:04810	Regulation of actin cytoskeleton	PFN4	PFN4	Profilin-4	1.4525e-10	2.06255e-08	1.33762
PATH:04810	Regulation of actin cytoskeleton	FGF4	FGF4	Fibroblast growth factor 4	1.4525e-10	2.06255e-08	1.33762
PATH:04810	Regulation of actin cytoskeleton	APC2	APC2	Adenomatous polyposis coli protein 2	1.4525e-10	2.06255e-08	1.33762
PATH:04810	Regulation of actin cytoskeleton	ARPC5L	ARPC5L	Actin-related protein 2/3 complex subunit 5-like protein	1.4525e-10	2.06255e-08	1.33762
PATH:04810	Regulation of actin cytoskeleton	LIMK2	LIMK2	LIM domain kinase 2, isoform CRA_a	1.4525e-10	2.06255e-08	1.33762
PATH:04810	Regulation of actin cytoskeleton	WASL	WASL	cDNA FLJ76749, highly similar to Homo sapiens Wiskott-Aldrich syndrome-like (WASL), mRNA	1.4525e-10	2.06255e-08	1.33762
PATH:04810	Regulation of actin cytoskeleton	MAPK1	MAPK1	Mitogen-activated protein kinase 1	1.4525e-10	2.06255e-08	1.33762
PATH:04810	Regulation of actin cytoskeleton	DIAPH3	DIAPH3	cDNA FLJ58109, highly similar to Protein diaphanous homolog 3	1.4525e-10	2.06255e-08	1.33762
PATH:04810	Regulation of actin cytoskeleton	EZR	EZR	cDNA, FLJ92973, highly similar to Homo sapiens villin 2 (ezrin) (VIL2), mRNA	1.4525e-10	2.06255e-08	1.33762
PATH:04810	Regulation of actin cytoskeleton	FGF3	FGF3	Fibroblast growth factor 3	1.4525e-10	2.06255e-08	1.33762
PATH:04810	Regulation of actin cytoskeleton	PIK3R3	PIK3R3	cDNA FLJ60942, highly similar to Phosphatidylinositol 3-kinase regulatory subunit gamma	1.4525e-10	2.06255e-08	1.33762
PATH:04810	Regulation of actin cytoskeleton	ITGA8	ITGA8	cDNA FLJ54639, highly similar to Integrin alpha-8	1.4525e-10	2.06255e-08	1.33762
PATH:04810	Regulation of actin cytoskeleton	PDGFD	PDGFD	Platelet-derived growth factor D	1.4525e-10	2.06255e-08	1.33762
PATH:04810	Regulation of actin cytoskeleton	GIT1	GIT1	ARF GTPase-activating protein GIT1	1.4525e-10	2.06255e-08	1.33762
PATH:04810	Regulation of actin cytoskeleton	ARHGEF7	ARHGEF7	Rho guanine nucleotide exchange factor (GEF) 7, isoform CRA_b	1.4525e-10	2.06255e-08	1.33762
PATH:04810	Regulation of actin cytoskeleton	PIK3CD	PIK3CD	Phosphoinositide-3-kinase, catalytic, delta polypeptide, isoform CRA_a	1.4525e-10	2.06255e-08	1.33762
PATH:04810	Regulation of actin cytoskeleton	MYLK4	MYLK4	Myosin light chain kinase family member 4	1.4525e-10	2.06255e-08	1.33762
PATH:04810	Regulation of actin cytoskeleton	FGD3	FGD3	FYVE, RhoGEF and PH domain containing 3, isoform CRA_a	1.4525e-10	2.06255e-08	1.33762
PATH:04810	Regulation of actin cytoskeleton	CSK	CSK	Non-specific protein-tyrosine kinase	1.4525e-10	2.06255e-08	1.33762
PATH:04810	Regulation of actin cytoskeleton	ITGAM	ITGAM	cDNA FLJ45735 fis, clone JCMLC2000273, highly similar to Integrin alpha-M	1.4525e-10	2.06255e-08	1.33762
PATH:04810	Regulation of actin cytoskeleton	ACTB	ACTB	Beta-actin	1.4525e-10	2.06255e-08	1.33762
PATH:04810	Regulation of actin cytoskeleton	CFL1	CFL1	Cofilin-1	1.4525e-10	2.06255e-08	1.33762
PATH:04810	Regulation of actin cytoskeleton	PTK2	PTK2	PTK2 protein tyrosine kinase 2, isoform CRA_a	1.4525e-10	2.06255e-08	1.33762
PATH:04810	Regulation of actin cytoskeleton	BCAR1	BCAR1	cDNA, FLJ95582, highly similar to Homo sapiens breast cancer anti-estrogen resistance 1 (BCAR1),mRNA	1.4525e-10	2.06255e-08	1.33762
PATH:04810	Regulation of actin cytoskeleton	ARPC1A	ARPC1A	Actin-related protein 2/3 complex subunit 1A	1.4525e-10	2.06255e-08	1.33762
PATH:04810	Regulation of actin cytoskeleton	PIP5K1A	PIP5K1A	Phosphatidylinositol 4-phosphate 5-kinase type-1 alpha	1.4525e-10	2.06255e-08	1.33762
PATH:04810	Regulation of actin cytoskeleton	PIK3R5	PIK3R5	Phosphoinositide 3-kinase regulatory subunit 5	1.4525e-10	2.06255e-08	1.33762
PATH:04810	Regulation of actin cytoskeleton	PAK1	PAK1	Non-specific serine/threonine protein kinase	1.4525e-10	2.06255e-08	1.33762
PATH:04810	Regulation of actin cytoskeleton	ITGB5	ITGB5	Integrin beta-5	1.4525e-10	2.06255e-08	1.33762
PATH:04810	Regulation of actin cytoskeleton	GNG12	GNG12	Guanine nucleotide-binding protein subunit gamma	1.4525e-10	2.06255e-08	1.33762
PATH:04810	Regulation of actin cytoskeleton	PIK3CB	PIK3CB	cDNA FLJ57102, highly similar to Phosphatidylinositol-4,5-bisphosphate 3-kinase catalytic subunit beta isoform (EC 2.7.1.153)	1.4525e-10	2.06255e-08	1.33762
PATH:04810	Regulation of actin cytoskeleton	MYLK	MYLK	Myosin light chain kinase, smooth muscle	1.4525e-10	2.06255e-08	1.33762
PATH:04810	Regulation of actin cytoskeleton	LIMK1	LIMK1	cDNA FLJ75611, highly similar to Homo sapiens LIM domain kinase 1 (LIMK1), transcript variant 1, mRNA	1.4525e-10	2.06255e-08	1.33762
PATH:04810	Regulation of actin cytoskeleton	ACTN2	ACTN2	cDNA FLJ51840, highly similar to Alpha-actinin-2	1.4525e-10	2.06255e-08	1.33762
PATH:04810	Regulation of actin cytoskeleton	CRK	CRK	V-crk sarcoma virus CT10 oncogene homolog (Avian)	1.4525e-10	2.06255e-08	1.33762
PATH:04810	Regulation of actin cytoskeleton	ENAH	ENAH	cDNA FLJ77490, highly similar to Homo sapiens enabled homolog (Drosophila) (ENAH), transcript variant 2, mRNA	1.4525e-10	2.06255e-08	1.33762
PATH:04810	Regulation of actin cytoskeleton	SSH1	SSH1	Protein phosphatase Slingshot homolog 1	1.4525e-10	2.06255e-08	1.33762
PATH:04810	Regulation of actin cytoskeleton	MRAS	MRAS	Ras-related protein M-Ras	1.4525e-10	2.06255e-08	1.33762
PATH:04810	Regulation of actin cytoskeleton	ROCK2	ROCK2	cDNA FLJ51533, highly similar to Rho-associated protein kinase 2 (EC 2.7.11.1)	1.4525e-10	2.06255e-08	1.33762
PATH:04810	Regulation of actin cytoskeleton	PPP1R12B	PPP1R12B	Protein phosphatase 1 regulatory subunit 12B	1.4525e-10	2.06255e-08	1.33762
PATH:04810	Regulation of actin cytoskeleton	TIAM1	TIAM1	T-lymphoma invasion and metastasis-inducing protein 1	1.4525e-10	2.06255e-08	1.33762
PATH:04810	Regulation of actin cytoskeleton	PDGFA	PDGFA	Platelet-derived growth factor alpha polypeptide, isoform CRA_a	1.4525e-10	2.06255e-08	1.33762
PATH:04810	Regulation of actin cytoskeleton	PPP1CA	PPP1CA	Serine/threonine-protein phosphatase	1.4525e-10	2.06255e-08	1.33762
PATH:04810	Regulation of actin cytoskeleton	ITGAL	ITGAL	cDNA, FLJ94991, highly similar to Homo sapiens integrin, alpha L (antigen CD11A (p180), lymphocyte function-associated antigen 1; alpha polypeptide) (ITGAL), mRNA	1.4525e-10	2.06255e-08	1.33762
PATH:04810	Regulation of actin cytoskeleton	ITGA9	ITGA9	Integrin alpha-9	1.4525e-10	2.06255e-08	1.33762
PATH:04810	Regulation of actin cytoskeleton	ACTN1	ACTN1	Actinin, alpha 1, isoform CRA_a	1.4525e-10	2.06255e-08	1.33762
PATH:04810	Regulation of actin cytoskeleton	MYLK2	MYLK2	Myosin light chain kinase 2, skeletal/cardiac muscle	1.4525e-10	2.06255e-08	1.33762
PATH:04810	Regulation of actin cytoskeleton	PIK3CA	PIK3CA	cDNA FLJ75190, highly similar to H.sapiens phosphatidylinositol 3-kinase	1.4525e-10	2.06255e-08	1.33762
PATH:04810	Regulation of actin cytoskeleton	ARPC5	ARPC5	Actin-related protein 2/3 complex subunit 5	1.4525e-10	2.06255e-08	1.33762
PATH:04810	Regulation of actin cytoskeleton	FGF9	FGF9	Fibroblast growth factor 9	1.4525e-10	2.06255e-08	1.33762
PATH:04810	Regulation of actin cytoskeleton	CYFIP2	CYFIP2	Cytoplasmic FMR1-interacting protein 2	1.4525e-10	2.06255e-08	1.33762
PATH:04810	Regulation of actin cytoskeleton	RDX	RDX	Radixin, isoform CRA_b	1.4525e-10	2.06255e-08	1.33762
PATH:04810	Regulation of actin cytoskeleton	ITGA5	ITGA5	Integrin, alpha 5 (Fibronectin receptor, alpha polypeptide), isoform CRA_b	1.4525e-10	2.06255e-08	1.33762
PATH:04810	Regulation of actin cytoskeleton	FGF7	FGF7	Fibroblast growth factor 7	1.4525e-10	2.06255e-08	1.33762
PATH:04810	Regulation of actin cytoskeleton	SOS1	SOS1	Son of sevenless homolog 1 (Drosophila), isoform CRA_d	1.4525e-10	2.06255e-08	1.33762
PATH:04810	Regulation of actin cytoskeleton	MYL12A	MYL12A	Myosin regulatory light chain 12A	1.4525e-10	2.06255e-08	1.33762
PATH:04810	Regulation of actin cytoskeleton	ITGB8	ITGB8	Integrin beta-8	1.4525e-10	2.06255e-08	1.33762
PATH:04810	Regulation of actin cytoskeleton	PAK2	PAK2	Non-specific serine/threonine protein kinase	1.4525e-10	2.06255e-08	1.33762
PATH:04810	Regulation of actin cytoskeleton	SSH3	SSH3	Slingshot homolog 3 (Drosophila), isoform CRA_f	1.4525e-10	2.06255e-08	1.33762
PATH:04810	Regulation of actin cytoskeleton	ACTG1	ACTG1	cDNA FLJ58286, highly similar to Actin, cytoplasmic 2	1.4525e-10	2.06255e-08	1.33762
PATH:04810	Regulation of actin cytoskeleton	ARHGAP35	ARHGAP35	GRLF1 protein	1.4525e-10	2.06255e-08	1.33762
PATH:04810	Regulation of actin cytoskeleton	BRK1	BRK1	Protein BRICK1	1.4525e-10	2.06255e-08	1.33762
PATH:04810	Regulation of actin cytoskeleton	PIP5K1C	PIP5K1C	cDNA FLJ61177, highly similar to Phosphatidylinositol-4-phosphate 5-kinasetype-1 gamma (EC 2.7.1.68)	1.4525e-10	2.06255e-08	1.33762
PATH:04810	Regulation of actin cytoskeleton	ARHGEF12	ARHGEF12	cDNA FLJ51627, highly similar to Rho guanine nucleotide exchange factor 12	1.4525e-10	2.06255e-08	1.33762
PATH:04810	Regulation of actin cytoskeleton	VAV3	VAV3	cDNA FLJ60542, highly similar to Protein vav-3	1.4525e-10	2.06255e-08	1.33762
PATH:04810	Regulation of actin cytoskeleton	ITGA7	ITGA7	cDNA FLJ12486 fis, clone NT2RM2000566, highly similar to Integrin alpha-7	1.4525e-10	2.06255e-08	1.33762
PATH:04810	Regulation of actin cytoskeleton	FGF8	FGF8	Fibroblast growth factor 8	1.4525e-10	2.06255e-08	1.33762
PATH:04810	Regulation of actin cytoskeleton	FGF20	FGF20	Fibroblast growth factor 20	1.4525e-10	2.06255e-08	1.33762
PATH:04810	Regulation of actin cytoskeleton	MYH14	MYH14	cDNA FLJ16179 fis, clone BRHIP3000070, highly similar to Myosin-14	1.4525e-10	2.06255e-08	1.33762
PATH:04810	Regulation of actin cytoskeleton	MYL2	MYL2	Myosin regulatory light chain 2, ventricular/cardiac muscle isoform	1.4525e-10	2.06255e-08	1.33762
PATH:04810	Regulation of actin cytoskeleton	ARHGEF1	ARHGEF1	Rho guanine nucleotide exchange factor (GEF) 1, isoform CRA_e	1.4525e-10	2.06255e-08	1.33762
PATH:04810	Regulation of actin cytoskeleton	NCKAP1	NCKAP1	Nck-associated protein 1	1.4525e-10	2.06255e-08	1.33762
PATH:04810	Regulation of actin cytoskeleton	DOCK1	DOCK1	Dedicator of cytokinesis protein 1	1.4525e-10	2.06255e-08	1.33762
PATH:04810	Regulation of actin cytoskeleton	VAV1	VAV1	Proto-oncogene vav	1.4525e-10	2.06255e-08	1.33762
PATH:04810	Regulation of actin cytoskeleton	ITGAE	ITGAE	Integrin alpha-E	1.4525e-10	2.06255e-08	1.33762
PATH:04810	Regulation of actin cytoskeleton	SRC	SRC	Proto-oncogene tyrosine-protein kinase Src	1.4525e-10	2.06255e-08	1.33762
PATH:04810	Regulation of actin cytoskeleton	PDGFC	PDGFC	cDNA, FLJ94436, highly similar to Homo sapiens platelet derived growth factor C (PDGFC), mRNA	1.4525e-10	2.06255e-08	1.33762
PATH:04810	Regulation of actin cytoskeleton	GNA13	GNA13	Guanine nucleotide binding protein (G protein), alpha 13, isoform CRA_a	1.4525e-10	2.06255e-08	1.33762
PATH:04810	Regulation of actin cytoskeleton	ITGB7	ITGB7	Integrin b7 subunit	1.4525e-10	2.06255e-08	1.33762
PATH:04810	Regulation of actin cytoskeleton	FN1	FN1	Fibronectin 1, isoform CRA_n	1.4525e-10	2.06255e-08	1.33762
PATH:04810	Regulation of actin cytoskeleton	PIKFYVE	PIKFYVE	1-phosphatidylinositol 3-phosphate 5-kinase	1.4525e-10	2.06255e-08	1.33762
PATH:04810	Regulation of actin cytoskeleton	ARHGEF4	ARHGEF4	Rho guanine nucleotide exchange factor 4 variant 1	1.4525e-10	2.06255e-08	1.33762
PATH:04810	Regulation of actin cytoskeleton	ITGB2	ITGB2	Integrin beta-2	1.4525e-10	2.06255e-08	1.33762
PATH:04810	Regulation of actin cytoskeleton	PPP1CC	PPP1CC	cDNA FLJ60729, highly similar to Serine/threonine-protein phosphatase PP1-gammacatalytic subunit (EC 3.1.3.16)	1.4525e-10	2.06255e-08	1.33762
PATH:04810	Regulation of actin cytoskeleton	FGF6	FGF6	Fibroblast growth factor 6	1.4525e-10	2.06255e-08	1.33762
PATH:04810	Regulation of actin cytoskeleton	SLC9A1	SLC9A1	Sodium/hydrogen exchanger 1	1.4525e-10	2.06255e-08	1.33762
PATH:04810	Regulation of actin cytoskeleton	DIAPH1	DIAPH1	Diaphanous-1	1.4525e-10	2.06255e-08	1.33762
PATH:04810	Regulation of actin cytoskeleton	BDKRB2	BDKRB2	cDNA FLJ55307, highly similar to B2 bradykinin receptor	1.4525e-10	2.06255e-08	1.33762
PATH:04810	Regulation of actin cytoskeleton	WASF1	WASF1	Wiskott-Aldrich syndrome protein family member 1	1.4525e-10	2.06255e-08	1.33762
PATH:04810	Regulation of actin cytoskeleton	CHRM2	CHRM2	Muscarinic acetylcholine receptor M2	1.4525e-10	2.06255e-08	1.33762
PATH:04810	Regulation of actin cytoskeleton	FGF1	FGF1	Fibroblast growth factor 1	1.4525e-10	2.06255e-08	1.33762
PATH:04810	Regulation of actin cytoskeleton	MYL10	MYL10	Myosin regulatory light chain 10	1.4525e-10	2.06255e-08	1.33762
PATH:04810	Regulation of actin cytoskeleton	ITGB6	ITGB6	Integrin beta-6	1.4525e-10	2.06255e-08	1.33762
PATH:04810	Regulation of actin cytoskeleton	PPP1CB	PPP1CB	Serine/threonine-protein phosphatase PP1-beta catalytic subunit	1.4525e-10	2.06255e-08	1.33762
PATH:04810	Regulation of actin cytoskeleton	PDGFRA	PDGFRA	Platelet-derived growth factor receptor alpha	1.4525e-10	2.06255e-08	1.33762
PATH:04810	Regulation of actin cytoskeleton	ITGA3	ITGA3	cDNA FLJ59664, highly similar to Integrin alpha-3	1.4525e-10	2.06255e-08	1.33762
PATH:04810	Regulation of actin cytoskeleton	BDKRB1	BDKRB1	Bradykinin receptor B2	1.4525e-10	2.06255e-08	1.33762
PATH:04810	Regulation of actin cytoskeleton	MAP2K1	MAP2K1	Mitogen-activated protein kinase kinase 1, isoform CRA_a	1.4525e-10	2.06255e-08	1.33762
PATH:04810	Regulation of actin cytoskeleton	ARPC1B	ARPC1B	Actin related protein 2/3 complex, subunit 1B, 41kDa, isoform CRA_a	1.4525e-10	2.06255e-08	1.33762
PATH:04810	Regulation of actin cytoskeleton	INSRR	INSRR	Insulin receptor-related receptor variant	1.4525e-10	2.06255e-08	1.33762
PATH:04810	Regulation of actin cytoskeleton	CHRM1	CHRM1	Muscarinic acetylcholine receptor M1	1.4525e-10	2.06255e-08	1.33762
PATH:04810	Regulation of actin cytoskeleton	VCL	VCL	Vinculin, isoform CRA_c	1.4525e-10	2.06255e-08	1.33762
PATH:04810	Regulation of actin cytoskeleton	F2R	F2R	Coagulation factor II (Thrombin) receptor, isoform CRA_a	1.4525e-10	2.06255e-08	1.33762
PATH:04810	Regulation of actin cytoskeleton	ACTN3	ACTN3	Alpha-actinin-3	1.4525e-10	2.06255e-08	1.33762
PATH:04810	Regulation of actin cytoskeleton	FGFR4	FGFR4	Fibroblast growth factor receptor 4	1.4525e-10	2.06255e-08	1.33762
PATH:04810	Regulation of actin cytoskeleton	MYH9	MYH9	Myosin, heavy polypeptide 9, non-muscle, isoform CRA_a	1.4525e-10	2.06255e-08	1.33762
PATH:04810	Regulation of actin cytoskeleton	SCIN	SCIN	Adseverin	1.4525e-10	2.06255e-08	1.33762
PATH:04810	Regulation of actin cytoskeleton	TIAM2	TIAM2	cDNA FLJ41865 fis, clone OCBBF2004826, highly similar to Homo sapiens T-cell lymphoma invasion and metastasis 2 (TIAM2), transcript variant 1, mRNA	1.4525e-10	2.06255e-08	1.33762
PATH:04810	Regulation of actin cytoskeleton	FGF5	FGF5	Fibroblast growth factor 5 isoform s'	1.4525e-10	2.06255e-08	1.33762
PATH:04810	Regulation of actin cytoskeleton	ITGA4	ITGA4	Integrin a4-subunit	1.4525e-10	2.06255e-08	1.33762
PATH:04810	Regulation of actin cytoskeleton	PFN3	PFN3	Profilin-3	1.4525e-10	2.06255e-08	1.33762
PATH:04810	Regulation of actin cytoskeleton	ACTN4	ACTN4	cDNA FLJ61380, highly similar to Alpha-actinin-4	1.4525e-10	2.06255e-08	1.33762
PATH:04810	Regulation of actin cytoskeleton	FGF2	FGF2	Fibroblast growth factor 2	1.4525e-10	2.06255e-08	1.33762
PATH:04810	Regulation of actin cytoskeleton	ITGAX	ITGAX	cDNA FLJ59843, highly similar to Integrin alpha-X	1.4525e-10	2.06255e-08	1.33762
PATH:04810	Regulation of actin cytoskeleton	ITGA6	ITGA6	Integrin alpha-6	1.4525e-10	2.06255e-08	1.33762
PATH:04810	Regulation of actin cytoskeleton	PXN	PXN	cDNA FLJ16691 fis, clone TRACH3000692, highly similar to Paxillin	1.4525e-10	2.06255e-08	1.33762
PATH:04810	Regulation of actin cytoskeleton	ITGA11	ITGA11	cDNA FLJ78760, highly similar to Homo sapiens integrin, alpha 11 (ITGA11), transcript variant 1, mRNA	1.4525e-10	2.06255e-08	1.33762
PATH:04810	Regulation of actin cytoskeleton	VAV2	VAV2	Guanine nucleotide exchange factor VAV2	1.4525e-10	2.06255e-08	1.33762
PATH:04810	Regulation of actin cytoskeleton	MAPK3	MAPK3	cDNA FLJ33690 fis, clone BRAWH2002967, highly similar to Mitogen-activated protein kinase 3 (EC 2.7.11.24)	1.4525e-10	2.06255e-08	1.33762
PATH:04810	Regulation of actin cytoskeleton	CD14	CD14	Monocyte differentiation antigen CD14	1.4525e-10	2.06255e-08	1.33762
PATH:04810	Regulation of actin cytoskeleton	MYLPF	MYLPF	Fast skeletal myosin light chain 2, isoform CRA_a	1.4525e-10	2.06255e-08	1.33762
PATH:04810	Regulation of actin cytoskeleton	FGFR2	FGFR2	Fibroblast growth factor receptor 2 (Bacteria-expressed kinase, keratinocyte growth factor receptor, craniofacial dysostosis 1, Crouzon syndrome, Pfeiffer syndrome, Jackson-Weiss syndrome), isoform CRA_k	1.4525e-10	2.06255e-08	1.33762
PATH:04810	Regulation of actin cytoskeleton	MYH10	MYH10	Myosin-10	1.4525e-10	2.06255e-08	1.33762
PATH:04810	Regulation of actin cytoskeleton	FGF22	FGF22	Fibroblast growth factor 22	1.4525e-10	2.06255e-08	1.33762
PATH:04810	Regulation of actin cytoskeleton	FGF12	FGF12	Fibroblast growth factor 12	1.4525e-10	2.06255e-08	1.33762
PATH:04810	Regulation of actin cytoskeleton	MAP2K2	MAP2K2	Mitogen-activated protein kinase kinase 2, isoform CRA_d	1.4525e-10	2.06255e-08	1.33762
PATH:04810	Regulation of actin cytoskeleton	HRAS	HRAS	GTPase HRas	1.4525e-10	2.06255e-08	1.33762
PATH:04810	Regulation of actin cytoskeleton	PIK3CG	PIK3CG	Phosphoinositide-3-kinase, catalytic, gamma polypeptide, isoform CRA_a	1.4525e-10	2.06255e-08	1.33762
PATH:04810	Regulation of actin cytoskeleton	FGF21	FGF21	Fibroblast growth factor 21	1.4525e-10	2.06255e-08	1.33762
PATH:04810	Regulation of actin cytoskeleton	SSH2	SSH2	cDNA FLJ34113 fis, clone FCBBF3008938, highly similar to Protein phosphatase Slingshot homolog 2	1.4525e-10	2.06255e-08	1.33762
PATH:04810	Regulation of actin cytoskeleton	RAC2	RAC2	Ras-related C3 botulinum toxin substrate 2 (Rho family, small GTP binding protein Rac2), isoform CRA_a	1.4525e-10	2.06255e-08	1.33762
PATH:04810	Regulation of actin cytoskeleton	FGFR1	FGFR1	Fibroblast growth factor receptor FGFR-1 secreted form protein	1.4525e-10	2.06255e-08	1.33762
PATH:04810	Regulation of actin cytoskeleton	GNA12	GNA12	Guanine nucleotide-binding protein subunit alpha-12	1.4525e-10	2.06255e-08	1.33762
PATH:04810	Regulation of actin cytoskeleton	FGF14	FGF14	Fibroblast growth factor 14	1.4525e-10	2.06255e-08	1.33762
PATH:04810	Regulation of actin cytoskeleton	RAC1	RAC1	cDNA FLJ77333, highly similar to Homo sapiens ras-related C3 botulinum toxin substrate 1 (rho family, small GTP binding protein Rac1) (RAC1), transcript variant Rac1b, mRNA	1.4525e-10	2.06255e-08	1.33762
PATH:04810	Regulation of actin cytoskeleton	PIP4K2A	PIP4K2A	cDNA FLJ51838, highly similar to Phosphatidylinositol-4-phosphate 5-kinase type-2 alpha (EC 2.7.1.68)	1.4525e-10	2.06255e-08	1.33762
PATH:04810	Regulation of actin cytoskeleton	CHRM4	CHRM4	Muscarinic acetylcholine receptor M4	1.4525e-10	2.06255e-08	1.33762
PATH:04810	Regulation of actin cytoskeleton	PFN2	PFN2	Profilin-2	1.4525e-10	2.06255e-08	1.33762
PATH:04810	Regulation of actin cytoskeleton	PIK3R1	PIK3R1	cDNA FLJ44373 fis, clone TRACH3009455, highly similar to Phosphatidylinositol 3-kinase regulatory subunit alpha	1.4525e-10	2.06255e-08	1.33762
PATH:04810	Regulation of actin cytoskeleton	ITGB1	ITGB1	Integrin beta-1	1.4525e-10	2.06255e-08	1.33762
PATH:04810	Regulation of actin cytoskeleton	PAK7	PAK7	Non-specific serine/threonine protein kinase	1.4525e-10	2.06255e-08	1.33762
PATH:04810	Regulation of actin cytoskeleton	ITGB3	ITGB3	Integrin beta	1.4525e-10	2.06255e-08	1.33762
PATH:04810	Regulation of actin cytoskeleton	FGF17	FGF17	Fibroblast growth factor 17	1.4525e-10	2.06255e-08	1.33762
PATH:04810	Regulation of actin cytoskeleton	ARPC2	ARPC2	Actin related protein 2/3 complex, subunit 2, 34kDa, isoform CRA_b	1.4525e-10	2.06255e-08	1.33762
PATH:04810	Regulation of actin cytoskeleton	GSN	GSN	cDNA FLJ35478 fis, clone SMINT2007796, highly similar to Gelsolin	1.4525e-10	2.06255e-08	1.33762
PATH:04810	Regulation of actin cytoskeleton	MYL7	MYL7	Myosin regulatory light chain 2, atrial isoform	1.4525e-10	2.06255e-08	1.33762
PATH:04810	Regulation of actin cytoskeleton	MYL9	MYL9	Myosin regulatory light polypeptide 9	1.4525e-10	2.06255e-08	1.33762
PATH:04810	Regulation of actin cytoskeleton	CHRM5	CHRM5	Muscarinic acetylcholine receptor M5	1.4525e-10	2.06255e-08	1.33762
PATH:04810	Regulation of actin cytoskeleton	RRAS2	RRAS2	Ras-related protein R-Ras2	1.4525e-10	2.06255e-08	1.33762
PATH:04810	Regulation of actin cytoskeleton	ITGA2	ITGA2	Integrin alpha-2	1.4525e-10	2.06255e-08	1.33762
PATH:04810	Regulation of actin cytoskeleton	FGF19	FGF19	Fibroblast growth factor 19	1.4525e-10	2.06255e-08	1.33762
PATH:04810	Regulation of actin cytoskeleton	FGF23	FGF23	Fibroblast growth factor 23	1.4525e-10	2.06255e-08	1.33762
PATH:04810	Regulation of actin cytoskeleton	IQGAP2	IQGAP2	IQ motif containing GTPase activating protein 2, isoform CRA_b	1.4525e-10	2.06255e-08	1.33762
PATH:04510	Focal adhesion	PTEN	PTEN	Mitochondrial PTENalpha	1.50181e-09	1.42171e-07	1.32728
PATH:04510	Focal adhesion	VWF	VWF	cDNA FLJ75522, highly similar to Homo sapiens von Willebrand factor (VWF), mRNA	1.50181e-09	1.42171e-07	1.32728
PATH:04510	Focal adhesion	RAF1	RAF1	cDNA FLJ57286, highly similar to RAF proto-oncogene serine/threonine-protein kinase (EC 2.7.11.1)	1.50181e-09	1.42171e-07	1.32728
PATH:04510	Focal adhesion	ITGAV	ITGAV	ITGAV protein	1.50181e-09	1.42171e-07	1.32728
PATH:04510	Focal adhesion	PDGFRB	PDGFRB	Tyrosine-protein kinase receptor	1.50181e-09	1.42171e-07	1.32728
PATH:04510	Focal adhesion	CDC42	CDC42	Cell division cycle 42 (GTP binding protein, 25kDa), isoform CRA_a	1.50181e-09	1.42171e-07	1.32728
PATH:04510	Focal adhesion	TLN2	TLN2	cDNA FLJ61113, highly similar to Talin-2	1.50181e-09	1.42171e-07	1.32728
PATH:04510	Focal adhesion	IGF1R	IGF1R	Tyrosine-protein kinase receptor	1.50181e-09	1.42171e-07	1.32728
PATH:04510	Focal adhesion	THBS4	THBS4	cDNA FLJ51409, highly similar to Thrombospondin-4	1.50181e-09	1.42171e-07	1.32728
PATH:04510	Focal adhesion	PAK4	PAK4	Non-specific serine/threonine protein kinase	1.50181e-09	1.42171e-07	1.32728
PATH:04510	Focal adhesion	EGF	EGF	Pro-epidermal growth factor	1.50181e-09	1.42171e-07	1.32728
PATH:04510	Focal adhesion	COL1A2	COL1A2	cDNA FLJ56576, highly similar to Collagen alpha-2(I) chain	1.50181e-09	1.42171e-07	1.32728
PATH:04510	Focal adhesion	EGFR	EGFR	Epidermal growth factor receptor variant	1.50181e-09	1.42171e-07	1.32728
PATH:04510	Focal adhesion	TNR	TNR	TNR protein	1.50181e-09	1.42171e-07	1.32728
PATH:04510	Focal adhesion	ITGA1	ITGA1	cDNA FLJ61587, highly similar to Integrin alpha-1	1.50181e-09	1.42171e-07	1.32728
PATH:04510	Focal adhesion	ITGB4	ITGB4	Integrin beta-4	1.50181e-09	1.42171e-07	1.32728
PATH:04510	Focal adhesion	COL4A2	COL4A2	Collagen, type IV, alpha 2, isoform CRA_a	1.50181e-09	1.42171e-07	1.32728
PATH:04510	Focal adhesion	MET	MET	Receptor protein-tyrosine kinase	1.50181e-09	1.42171e-07	1.32728
PATH:04510	Focal adhesion	RAP1B	RAP1B	RAP1B, member of RAS oncogene family, isoform CRA_a	1.50181e-09	1.42171e-07	1.32728
PATH:04510	Focal adhesion	LAMC1	LAMC1	Laminin, gamma 1 (Formerly LAMB2), isoform CRA_a	1.50181e-09	1.42171e-07	1.32728
PATH:04510	Focal adhesion	MAPK8	MAPK8	Mitogen-activated protein kinase 8	1.50181e-09	1.42171e-07	1.32728
PATH:04510	Focal adhesion	SHC4	SHC4	cDNA FLJ42926 fis, clone BRSSN2004719, highly similar to Homo sapiens rai-like protein (RaLP), mRNA	1.50181e-09	1.42171e-07	1.32728
PATH:04510	Focal adhesion	MAPK1	MAPK1	Mitogen-activated protein kinase 1	1.50181e-09	1.42171e-07	1.32728
PATH:04510	Focal adhesion	TNC	TNC	Tenascin	1.50181e-09	1.42171e-07	1.32728
PATH:04510	Focal adhesion	CCND3	CCND3	Cyclin D3, isoform CRA_a	1.50181e-09	1.42171e-07	1.32728
PATH:04510	Focal adhesion	PIK3R3	PIK3R3	cDNA FLJ60942, highly similar to Phosphatidylinositol 3-kinase regulatory subunit gamma	1.50181e-09	1.42171e-07	1.32728
PATH:04510	Focal adhesion	ITGA8	ITGA8	cDNA FLJ54639, highly similar to Integrin alpha-8	1.50181e-09	1.42171e-07	1.32728
PATH:04510	Focal adhesion	GSK3B	GSK3B	Glycogen synthase kinase-3 beta	1.50181e-09	1.42171e-07	1.32728
PATH:04510	Focal adhesion	PDGFD	PDGFD	Platelet-derived growth factor D	1.50181e-09	1.42171e-07	1.32728
PATH:04510	Focal adhesion	COL5A2	COL5A2	cDNA FLJ60734, highly similar to Collagen alpha-2(V) chain	1.50181e-09	1.42171e-07	1.32728
PATH:04510	Focal adhesion	CCND1	CCND1	cDNA FLJ51281, highly similar to G1/S-specific cyclin-D1	1.50181e-09	1.42171e-07	1.32728
PATH:04510	Focal adhesion	PIK3CD	PIK3CD	Phosphoinositide-3-kinase, catalytic, delta polypeptide, isoform CRA_a	1.50181e-09	1.42171e-07	1.32728
PATH:04510	Focal adhesion	MYLK4	MYLK4	Myosin light chain kinase family member 4	1.50181e-09	1.42171e-07	1.32728
PATH:04510	Focal adhesion	COL6A1	COL6A1	cDNA FLJ58994, highly similar to Collagen alpha-1(VI) chain	1.50181e-09	1.42171e-07	1.32728
PATH:04510	Focal adhesion	ACTB	ACTB	Beta-actin	1.50181e-09	1.42171e-07	1.32728
PATH:04510	Focal adhesion	CAPN2	CAPN2	cDNA, FLJ96158, highly similar to Homo sapiens calpain 2, (m/II) large subunit (CAPN2), mRNA	1.50181e-09	1.42171e-07	1.32728
PATH:04510	Focal adhesion	PTK2	PTK2	PTK2 protein tyrosine kinase 2, isoform CRA_a	1.50181e-09	1.42171e-07	1.32728
PATH:04510	Focal adhesion	BCAR1	BCAR1	cDNA, FLJ95582, highly similar to Homo sapiens breast cancer anti-estrogen resistance 1 (BCAR1),mRNA	1.50181e-09	1.42171e-07	1.32728
PATH:04510	Focal adhesion	PGF	PGF	Placenta growth factor	1.50181e-09	1.42171e-07	1.32728
PATH:04510	Focal adhesion	PIK3R5	PIK3R5	Phosphoinositide 3-kinase regulatory subunit 5	1.50181e-09	1.42171e-07	1.32728
PATH:04510	Focal adhesion	LAMB3	LAMB3	Laminin subunit beta-3	1.50181e-09	1.42171e-07	1.32728
PATH:04510	Focal adhesion	PAK1	PAK1	Non-specific serine/threonine protein kinase	1.50181e-09	1.42171e-07	1.32728
PATH:04510	Focal adhesion	ITGB5	ITGB5	Integrin beta-5	1.50181e-09	1.42171e-07	1.32728
PATH:04510	Focal adhesion	LAMB4	LAMB4	Laminin subunit beta-4	1.50181e-09	1.42171e-07	1.32728
PATH:04510	Focal adhesion	PIK3CB	PIK3CB	cDNA FLJ57102, highly similar to Phosphatidylinositol-4,5-bisphosphate 3-kinase catalytic subunit beta isoform (EC 2.7.1.153)	1.50181e-09	1.42171e-07	1.32728
PATH:04510	Focal adhesion	MYLK	MYLK	Myosin light chain kinase, smooth muscle	1.50181e-09	1.42171e-07	1.32728
PATH:04510	Focal adhesion	THBS3	THBS3	cDNA FLJ90315 fis, clone NT2RP2001480, highly similar to Thrombospondin-3	1.50181e-09	1.42171e-07	1.32728
PATH:04510	Focal adhesion	ACTN2	ACTN2	cDNA FLJ51840, highly similar to Alpha-actinin-2	1.50181e-09	1.42171e-07	1.32728
PATH:04510	Focal adhesion	CRK	CRK	V-crk sarcoma virus CT10 oncogene homolog (Avian)	1.50181e-09	1.42171e-07	1.32728
PATH:04510	Focal adhesion	ROCK2	ROCK2	cDNA FLJ51533, highly similar to Rho-associated protein kinase 2 (EC 2.7.11.1)	1.50181e-09	1.42171e-07	1.32728
PATH:04510	Focal adhesion	PPP1R12B	PPP1R12B	Protein phosphatase 1 regulatory subunit 12B	1.50181e-09	1.42171e-07	1.32728
PATH:04510	Focal adhesion	TLN1	TLN1	Talin-1	1.50181e-09	1.42171e-07	1.32728
PATH:04510	Focal adhesion	COL6A2	COL6A2	Collagen alpha-2(VI) chain	1.50181e-09	1.42171e-07	1.32728
PATH:04510	Focal adhesion	COL11A2	COL11A2	Collagen alpha-2(XI) chain	1.50181e-09	1.42171e-07	1.32728
PATH:04510	Focal adhesion	BCL2	BCL2	B-cell CLL/lymphoma 2, isoform CRA_a	1.50181e-09	1.42171e-07	1.32728
PATH:04510	Focal adhesion	FLT4	FLT4	Fms-related tyrosine kinase 4	1.50181e-09	1.42171e-07	1.32728
PATH:04510	Focal adhesion	PDGFA	PDGFA	Platelet-derived growth factor alpha polypeptide, isoform CRA_a	1.50181e-09	1.42171e-07	1.32728
PATH:04510	Focal adhesion	COL6A6	COL6A6	Collagen alpha-6(VI) chain	1.50181e-09	1.42171e-07	1.32728
PATH:04510	Focal adhesion	PPP1CA	PPP1CA	Serine/threonine-protein phosphatase	1.50181e-09	1.42171e-07	1.32728
PATH:04510	Focal adhesion	COL24A1	COL24A1	Collagen alpha-1(XXIV) chain	1.50181e-09	1.42171e-07	1.32728
PATH:04510	Focal adhesion	ITGA9	ITGA9	Integrin alpha-9	1.50181e-09	1.42171e-07	1.32728
PATH:04510	Focal adhesion	ACTN1	ACTN1	Actinin, alpha 1, isoform CRA_a	1.50181e-09	1.42171e-07	1.32728
PATH:04510	Focal adhesion	MYLK2	MYLK2	Myosin light chain kinase 2, skeletal/cardiac muscle	1.50181e-09	1.42171e-07	1.32728
PATH:04510	Focal adhesion	THBS2	THBS2	Thrombospondin-2	1.50181e-09	1.42171e-07	1.32728
PATH:04510	Focal adhesion	PIK3CA	PIK3CA	cDNA FLJ75190, highly similar to H.sapiens phosphatidylinositol 3-kinase	1.50181e-09	1.42171e-07	1.32728
PATH:04510	Focal adhesion	ITGA5	ITGA5	Integrin, alpha 5 (Fibronectin receptor, alpha polypeptide), isoform CRA_b	1.50181e-09	1.42171e-07	1.32728
PATH:04510	Focal adhesion	SOS1	SOS1	Son of sevenless homolog 1 (Drosophila), isoform CRA_d	1.50181e-09	1.42171e-07	1.32728
PATH:04510	Focal adhesion	PDPK1	PDPK1	cDNA FLJ59188, highly similar to 3-phosphoinositide-dependent protein kinase 1(EC 2.7.11.1)	1.50181e-09	1.42171e-07	1.32728
PATH:04510	Focal adhesion	COL2A1	COL2A1	Collagen alpha-1(II) chain	1.50181e-09	1.42171e-07	1.32728
PATH:04510	Focal adhesion	LAMA1	LAMA1	Laminin subunit alpha-1	1.50181e-09	1.42171e-07	1.32728
PATH:04510	Focal adhesion	COL5A3	COL5A3	Collagen alpha-3(V) chain	1.50181e-09	1.42171e-07	1.32728
PATH:04510	Focal adhesion	TNXB	TNXB	Growth-inhibiting protein 45	1.50181e-09	1.42171e-07	1.32728
PATH:04510	Focal adhesion	MYL12A	MYL12A	Myosin regulatory light chain 12A	1.50181e-09	1.42171e-07	1.32728
PATH:04510	Focal adhesion	ITGB8	ITGB8	Integrin beta-8	1.50181e-09	1.42171e-07	1.32728
PATH:04510	Focal adhesion	PAK2	PAK2	Non-specific serine/threonine protein kinase	1.50181e-09	1.42171e-07	1.32728
PATH:04510	Focal adhesion	MAPK9	MAPK9	Mitogen-activated protein kinase 9 isoform JNK2 alpha 4	1.50181e-09	1.42171e-07	1.32728
PATH:04510	Focal adhesion	TNN	TNN	Tenascin-N	1.50181e-09	1.42171e-07	1.32728
PATH:04510	Focal adhesion	ACTG1	ACTG1	cDNA FLJ58286, highly similar to Actin, cytoplasmic 2	1.50181e-09	1.42171e-07	1.32728
PATH:04510	Focal adhesion	COL1A1	COL1A1	cDNA FLJ51252, highly similar to Collagen alpha-1(I) chain	1.50181e-09	1.42171e-07	1.32728
PATH:04510	Focal adhesion	IBSP	IBSP	Integrin-binding sialoprotein (Bone sialoprotein, bone sialoprotein II), isoform CRA_a	1.50181e-09	1.42171e-07	1.32728
PATH:04510	Focal adhesion	ARHGAP35	ARHGAP35	GRLF1 protein	1.50181e-09	1.42171e-07	1.32728
PATH:04510	Focal adhesion	PIP5K1C	PIP5K1C	cDNA FLJ61177, highly similar to Phosphatidylinositol-4-phosphate 5-kinasetype-1 gamma (EC 2.7.1.68)	1.50181e-09	1.42171e-07	1.32728
PATH:04510	Focal adhesion	VAV3	VAV3	cDNA FLJ60542, highly similar to Protein vav-3	1.50181e-09	1.42171e-07	1.32728
PATH:04510	Focal adhesion	ITGA7	ITGA7	cDNA FLJ12486 fis, clone NT2RM2000566, highly similar to Integrin alpha-7	1.50181e-09	1.42171e-07	1.32728
PATH:04510	Focal adhesion	MYL2	MYL2	Myosin regulatory light chain 2, ventricular/cardiac muscle isoform	1.50181e-09	1.42171e-07	1.32728
PATH:04510	Focal adhesion	THBS1	THBS1	Thrombospondin 1, isoform CRA_a	1.50181e-09	1.42171e-07	1.32728
PATH:04510	Focal adhesion	DOCK1	DOCK1	Dedicator of cytokinesis protein 1	1.50181e-09	1.42171e-07	1.32728
PATH:04510	Focal adhesion	VAV1	VAV1	Proto-oncogene vav	1.50181e-09	1.42171e-07	1.32728
PATH:04510	Focal adhesion	AKT2	AKT2	cDNA FLJ31217 fis, clone KIDNE2004095, highly similar to RAC-beta serine/threonine-protein kinase (EC 2.7.11.1)	1.50181e-09	1.42171e-07	1.32728
PATH:04510	Focal adhesion	SRC	SRC	Proto-oncogene tyrosine-protein kinase Src	1.50181e-09	1.42171e-07	1.32728
PATH:04510	Focal adhesion	GRB2	GRB2	cDNA, FLJ96637, Homo sapiens growth factor receptor-bound protein 2 (GRB2), mRNA	1.50181e-09	1.42171e-07	1.32728
PATH:04510	Focal adhesion	PDGFC	PDGFC	cDNA, FLJ94436, highly similar to Homo sapiens platelet derived growth factor C (PDGFC), mRNA	1.50181e-09	1.42171e-07	1.32728
PATH:04510	Focal adhesion	ITGB7	ITGB7	Integrin b7 subunit	1.50181e-09	1.42171e-07	1.32728
PATH:04510	Focal adhesion	FN1	FN1	Fibronectin 1, isoform CRA_n	1.50181e-09	1.42171e-07	1.32728
PATH:04510	Focal adhesion	PRKCA	PRKCA	Protein kinase C, alpha	1.50181e-09	1.42171e-07	1.32728
PATH:04510	Focal adhesion	PPP1CC	PPP1CC	cDNA FLJ60729, highly similar to Serine/threonine-protein phosphatase PP1-gammacatalytic subunit (EC 3.1.3.16)	1.50181e-09	1.42171e-07	1.32728
PATH:04510	Focal adhesion	AKT3	AKT3	AKT3 protein	1.50181e-09	1.42171e-07	1.32728
PATH:04510	Focal adhesion	LAMB1	LAMB1	Laminin subunit beta-1	1.50181e-09	1.42171e-07	1.32728
PATH:04510	Focal adhesion	DIAPH1	DIAPH1	Diaphanous-1	1.50181e-09	1.42171e-07	1.32728
PATH:04510	Focal adhesion	SHC1	SHC1	cDNA FLJ56101, highly similar to SHC-transforming protein 1	1.50181e-09	1.42171e-07	1.32728
PATH:04510	Focal adhesion	MYL10	MYL10	Myosin regulatory light chain 10	1.50181e-09	1.42171e-07	1.32728
PATH:04510	Focal adhesion	COL4A1	COL4A1	Type IV collagen alpha 1	1.50181e-09	1.42171e-07	1.32728
PATH:04510	Focal adhesion	BIRC3	BIRC3	Baculoviral IAP repeat-containing protein 3	1.50181e-09	1.42171e-07	1.32728
PATH:04510	Focal adhesion	ITGB6	ITGB6	Integrin beta-6	1.50181e-09	1.42171e-07	1.32728
PATH:04510	Focal adhesion	ARHGAP5	ARHGAP5	Rho GTPase-activating protein 5	1.50181e-09	1.42171e-07	1.32728
PATH:04510	Focal adhesion	FYN	FYN	Non-specific protein-tyrosine kinase	1.50181e-09	1.42171e-07	1.32728
PATH:04510	Focal adhesion	PPP1CB	PPP1CB	Serine/threonine-protein phosphatase PP1-beta catalytic subunit	1.50181e-09	1.42171e-07	1.32728
PATH:04510	Focal adhesion	BIRC2	BIRC2	Baculoviral IAP repeat-containing protein 2	1.50181e-09	1.42171e-07	1.32728
PATH:04510	Focal adhesion	PDGFRA	PDGFRA	Platelet-derived growth factor receptor alpha	1.50181e-09	1.42171e-07	1.32728
PATH:04510	Focal adhesion	ITGA3	ITGA3	cDNA FLJ59664, highly similar to Integrin alpha-3	1.50181e-09	1.42171e-07	1.32728
PATH:04510	Focal adhesion	MAP2K1	MAP2K1	Mitogen-activated protein kinase kinase 1, isoform CRA_a	1.50181e-09	1.42171e-07	1.32728
PATH:04510	Focal adhesion	VEGFA	VEGFA	Vascular endothelial growth factor, isoform CRA_d	1.50181e-09	1.42171e-07	1.32728
PATH:04510	Focal adhesion	VCL	VCL	Vinculin, isoform CRA_c	1.50181e-09	1.42171e-07	1.32728
PATH:04510	Focal adhesion	ACTN3	ACTN3	Alpha-actinin-3	1.50181e-09	1.42171e-07	1.32728
PATH:04510	Focal adhesion	AKT1	AKT1	RAC-alpha serine/threonine-protein kinase	1.50181e-09	1.42171e-07	1.32728
PATH:04510	Focal adhesion	RELN	RELN	Reelin	1.50181e-09	1.42171e-07	1.32728
PATH:04510	Focal adhesion	KDR	KDR	Receptor protein-tyrosine kinase	1.50181e-09	1.42171e-07	1.32728
PATH:04510	Focal adhesion	ITGA4	ITGA4	Integrin a4-subunit	1.50181e-09	1.42171e-07	1.32728
PATH:04510	Focal adhesion	COL11A1	COL11A1	cDNA FLJ57066, highly similar to Collagen alpha-1(XI) chain	1.50181e-09	1.42171e-07	1.32728
PATH:04510	Focal adhesion	ACTN4	ACTN4	cDNA FLJ61380, highly similar to Alpha-actinin-4	1.50181e-09	1.42171e-07	1.32728
PATH:04510	Focal adhesion	LAMC3	LAMC3	Laminin subunit gamma-3	1.50181e-09	1.42171e-07	1.32728
PATH:04510	Focal adhesion	PRKCG	PRKCG	cDNA FLJ54490, highly similar to Protein kinase C gamma type (EC 2.7.11.13)	1.50181e-09	1.42171e-07	1.32728
PATH:04510	Focal adhesion	COL6A5	COL6A5	Collagen alpha-5(VI) chain	1.50181e-09	1.42171e-07	1.32728
PATH:04510	Focal adhesion	LAMA2	LAMA2	Laminin subunit alpha-2	1.50181e-09	1.42171e-07	1.32728
PATH:04510	Focal adhesion	ITGA6	ITGA6	Integrin alpha-6	1.50181e-09	1.42171e-07	1.32728
PATH:04510	Focal adhesion	PXN	PXN	cDNA FLJ16691 fis, clone TRACH3000692, highly similar to Paxillin	1.50181e-09	1.42171e-07	1.32728
PATH:04510	Focal adhesion	IGF1	IGF1	Insulin-like growth factor I	1.50181e-09	1.42171e-07	1.32728
PATH:04510	Focal adhesion	ITGA11	ITGA11	cDNA FLJ78760, highly similar to Homo sapiens integrin, alpha 11 (ITGA11), transcript variant 1, mRNA	1.50181e-09	1.42171e-07	1.32728
PATH:04510	Focal adhesion	VAV2	VAV2	Guanine nucleotide exchange factor VAV2	1.50181e-09	1.42171e-07	1.32728
PATH:04510	Focal adhesion	COL4A4	COL4A4	Collagen, type IV, alpha 4, isoform CRA_a	1.50181e-09	1.42171e-07	1.32728
PATH:04510	Focal adhesion	MAPK3	MAPK3	cDNA FLJ33690 fis, clone BRAWH2002967, highly similar to Mitogen-activated protein kinase 3 (EC 2.7.11.24)	1.50181e-09	1.42171e-07	1.32728
PATH:04510	Focal adhesion	MYLPF	MYLPF	Fast skeletal myosin light chain 2, isoform CRA_a	1.50181e-09	1.42171e-07	1.32728
PATH:04510	Focal adhesion	ZYX	ZYX	cDNA FLJ53160, highly similar to Zyxin	1.50181e-09	1.42171e-07	1.32728
PATH:04510	Focal adhesion	CCND2	CCND2	G1/S-specific cyclin-D2	1.50181e-09	1.42171e-07	1.32728
PATH:04510	Focal adhesion	ERBB2	ERBB2	cDNA FLJ55711, highly similar to Receptor tyrosine-protein kinase erbB-2 (EC 2.7.10.1)	1.50181e-09	1.42171e-07	1.32728
PATH:04510	Focal adhesion	HRAS	HRAS	GTPase HRas	1.50181e-09	1.42171e-07	1.32728
PATH:04510	Focal adhesion	PIK3CG	PIK3CG	Phosphoinositide-3-kinase, catalytic, gamma polypeptide, isoform CRA_a	1.50181e-09	1.42171e-07	1.32728
PATH:04510	Focal adhesion	COL27A1	COL27A1	Collagen alpha-1(XXVII) chain	1.50181e-09	1.42171e-07	1.32728
PATH:04510	Focal adhesion	RAC2	RAC2	Ras-related C3 botulinum toxin substrate 2 (Rho family, small GTP binding protein Rac2), isoform CRA_a	1.50181e-09	1.42171e-07	1.32728
PATH:04510	Focal adhesion	FLT1	FLT1	Soluble VEGFR1 variant 2	1.50181e-09	1.42171e-07	1.32728
PATH:04510	Focal adhesion	COMP	COMP	cDNA FLJ78437, highly similar to Homo sapiens cartilage oligomeric matrix protein (COMP), mRNA	1.50181e-09	1.42171e-07	1.32728
PATH:04510	Focal adhesion	RAC1	RAC1	cDNA FLJ77333, highly similar to Homo sapiens ras-related C3 botulinum toxin substrate 1 (rho family, small GTP binding protein Rac1) (RAC1), transcript variant Rac1b, mRNA	1.50181e-09	1.42171e-07	1.32728
PATH:04510	Focal adhesion	RAPGEF1	RAPGEF1	cDNA FLJ57676, highly similar to Rap guanine nucleotide exchange factor 1	1.50181e-09	1.42171e-07	1.32728
PATH:04510	Focal adhesion	VEGFC	VEGFC	Vascular endothelial growth factor C	1.50181e-09	1.42171e-07	1.32728
PATH:04510	Focal adhesion	LAMA4	LAMA4	Laminin subunit alpha-4	1.50181e-09	1.42171e-07	1.32728
PATH:04510	Focal adhesion	FLNC	FLNC	cDNA FLJ10186 fis, clone HEMBA1004534, highly similar to Filamin-C	1.50181e-09	1.42171e-07	1.32728
PATH:04510	Focal adhesion	PIK3R1	PIK3R1	cDNA FLJ44373 fis, clone TRACH3009455, highly similar to Phosphatidylinositol 3-kinase regulatory subunit alpha	1.50181e-09	1.42171e-07	1.32728
PATH:04510	Focal adhesion	SHC3	SHC3	SHC-transforming protein 3	1.50181e-09	1.42171e-07	1.32728
PATH:04510	Focal adhesion	LAMA3	LAMA3	Laminin subunit alpha-3	1.50181e-09	1.42171e-07	1.32728
PATH:04510	Focal adhesion	ITGB1	ITGB1	Integrin beta-1	1.50181e-09	1.42171e-07	1.32728
PATH:04510	Focal adhesion	COL4A3	COL4A3	Collagen, type IV, alpha 3 (Goodpasture antigen), isoform CRA_d	1.50181e-09	1.42171e-07	1.32728
PATH:04510	Focal adhesion	PAK7	PAK7	Non-specific serine/threonine protein kinase	1.50181e-09	1.42171e-07	1.32728
PATH:04510	Focal adhesion	LAMA5	LAMA5	Laminin subunit alpha-5	1.50181e-09	1.42171e-07	1.32728
PATH:04510	Focal adhesion	ITGB3	ITGB3	Integrin beta	1.50181e-09	1.42171e-07	1.32728
PATH:04510	Focal adhesion	RAP1A	RAP1A	Ras-related protein Rap-1A	1.50181e-09	1.42171e-07	1.32728
PATH:04510	Focal adhesion	MYL7	MYL7	Myosin regulatory light chain 2, atrial isoform	1.50181e-09	1.42171e-07	1.32728
PATH:04510	Focal adhesion	FLNB	FLNB	Filamin B, beta (Actin binding protein 278), isoform CRA_a	1.50181e-09	1.42171e-07	1.32728
PATH:04510	Focal adhesion	PRKCB	PRKCB	Protein kinase C beta type	1.50181e-09	1.42171e-07	1.32728
PATH:04510	Focal adhesion	RASGRF1	RASGRF1	cDNA FLJ77032, highly similar to Homo sapiens Ras protein-specific guanine nucleotide-releasing factor 1 (RASGRF1), transcript variant 1, mRNA	1.50181e-09	1.42171e-07	1.32728
PATH:04510	Focal adhesion	MYL9	MYL9	Myosin regulatory light polypeptide 9	1.50181e-09	1.42171e-07	1.32728
PATH:04510	Focal adhesion	SHC2	SHC2	SHC-transforming protein 2	1.50181e-09	1.42171e-07	1.32728
PATH:04510	Focal adhesion	ITGA2	ITGA2	Integrin alpha-2	1.50181e-09	1.42171e-07	1.32728
PATH:04510	Focal adhesion	PARVG	PARVG	Parvin, gamma, isoform CRA_b	1.50181e-09	1.42171e-07	1.32728
PATH:04921	Oxytocin signaling pathway	PRKACG	PRKACG	cAMP-dependent protein kinase catalytic subunit gamma	3.38804e-09	2.40551e-07	1.36552
PATH:04921	Oxytocin signaling pathway	MEF2C	MEF2C	MADS box transcription enhancer factor 2, polypeptide C (Myocyte enhancer factor 2C), isoform CRA_a	3.38804e-09	2.40551e-07	1.36552
PATH:04921	Oxytocin signaling pathway	PLCB3	PLCB3	1-phosphatidylinositol 4,5-bisphosphate phosphodiesterase beta-3	3.38804e-09	2.40551e-07	1.36552
PATH:04921	Oxytocin signaling pathway	ADCY3	ADCY3	cDNA FLJ14951 fis, clone PLACE3000020, highly similar to Adenylate cyclase type 3 (EC 4.6.1.1)	3.38804e-09	2.40551e-07	1.36552
PATH:04921	Oxytocin signaling pathway	PRKAG3	PRKAG3	Protein kinase, AMP-activated, gamma 3 non-catalytic subunit, isoform CRA_a	3.38804e-09	2.40551e-07	1.36552
PATH:04921	Oxytocin signaling pathway	RAF1	RAF1	cDNA FLJ57286, highly similar to RAF proto-oncogene serine/threonine-protein kinase (EC 2.7.11.1)	3.38804e-09	2.40551e-07	1.36552
PATH:04921	Oxytocin signaling pathway	ADCY9	ADCY9	Adenylate cyclase type 9	3.38804e-09	2.40551e-07	1.36552
PATH:04921	Oxytocin signaling pathway	CACNG3	CACNG3	Voltage-dependent calcium channel gamma subunit	3.38804e-09	2.40551e-07	1.36552
PATH:04921	Oxytocin signaling pathway	RYR3	RYR3	Ryanodine receptor 3	3.38804e-09	2.40551e-07	1.36552
PATH:04921	Oxytocin signaling pathway	KCNJ5	KCNJ5	Potassium inwardly-rectifying channel, subfamily J, member 5, isoform CRA_a	3.38804e-09	2.40551e-07	1.36552
PATH:04921	Oxytocin signaling pathway	EGFR	EGFR	Epidermal growth factor receptor variant	3.38804e-09	2.40551e-07	1.36552
PATH:04921	Oxytocin signaling pathway	GNAI3	GNAI3	Guanine nucleotide-binding protein G(k) subunit alpha	3.38804e-09	2.40551e-07	1.36552
PATH:04921	Oxytocin signaling pathway	KRAS	KRAS	V-Ki-ras2 Kirsten rat sarcoma viral oncogene homolog, isoform CRA_b	3.38804e-09	2.40551e-07	1.36552
PATH:04921	Oxytocin signaling pathway	MYL6	MYL6	cDNA FLJ56329, highly similar to Myosin light polypeptide 6	3.38804e-09	2.40551e-07	1.36552
PATH:04921	Oxytocin signaling pathway	RYR2	RYR2	cDNA FLJ54506, highly similar to Ryanodine receptor 2	3.38804e-09	2.40551e-07	1.36552
PATH:04921	Oxytocin signaling pathway	CD38	CD38	cDNA, FLJ93778, highly similar to Homo sapiens CD38 antigen (p45) (CD38), mRNA	3.38804e-09	2.40551e-07	1.36552
PATH:04921	Oxytocin signaling pathway	KCNJ4	KCNJ4	Potassium inwardly-rectifying channel, subfamily J, member 4, isoform CRA_a	3.38804e-09	2.40551e-07	1.36552
PATH:04921	Oxytocin signaling pathway	CAMKK1	CAMKK1	Calcium/calmodulin-dependent protein kinase kinase 1	3.38804e-09	2.40551e-07	1.36552
PATH:04921	Oxytocin signaling pathway	PPP3CA	PPP3CA	Serine/threonine-protein phosphatase 2B catalytic subunit alpha isoform	3.38804e-09	2.40551e-07	1.36552
PATH:04921	Oxytocin signaling pathway	PRKAA1	PRKAA1	5'-AMP-activated protein kinase catalytic subunit alpha-1	3.38804e-09	2.40551e-07	1.36552
PATH:04921	Oxytocin signaling pathway	MAPK1	MAPK1	Mitogen-activated protein kinase 1	3.38804e-09	2.40551e-07	1.36552
PATH:04921	Oxytocin signaling pathway	CACNG2	CACNG2	Voltage-dependent calcium channel gamma-2 subunit	3.38804e-09	2.40551e-07	1.36552
PATH:04921	Oxytocin signaling pathway	PIK3R3	PIK3R3	cDNA FLJ60942, highly similar to Phosphatidylinositol 3-kinase regulatory subunit gamma	3.38804e-09	2.40551e-07	1.36552
PATH:04921	Oxytocin signaling pathway	CAMK1G	CAMK1G	cDNA FLJ75465, highly similar to Homo sapiens CLICK III mRNA	3.38804e-09	2.40551e-07	1.36552
PATH:04921	Oxytocin signaling pathway	PRKACB	PRKACB	cAMP-dependent protein kinase catalytic subunit beta isoform 2	3.38804e-09	2.40551e-07	1.36552
PATH:04921	Oxytocin signaling pathway	CCND1	CCND1	cDNA FLJ51281, highly similar to G1/S-specific cyclin-D1	3.38804e-09	2.40551e-07	1.36552
PATH:04921	Oxytocin signaling pathway	PIK3CD	PIK3CD	Phosphoinositide-3-kinase, catalytic, delta polypeptide, isoform CRA_a	3.38804e-09	2.40551e-07	1.36552
PATH:04921	Oxytocin signaling pathway	MYLK4	MYLK4	Myosin light chain kinase family member 4	3.38804e-09	2.40551e-07	1.36552
PATH:04921	Oxytocin signaling pathway	ACTB	ACTB	Beta-actin	3.38804e-09	2.40551e-07	1.36552
PATH:04921	Oxytocin signaling pathway	RGS2	RGS2	Regulator of G-protein signalling 2, 24kDa, isoform CRA_a	3.38804e-09	2.40551e-07	1.36552
PATH:04921	Oxytocin signaling pathway	NOS3	NOS3	Nitric oxide synthase 3 (Endothelial cell)	3.38804e-09	2.40551e-07	1.36552
PATH:04921	Oxytocin signaling pathway	TRPM2	TRPM2	cDNA FLJ50244, highly similar to Transient receptor potential cation channel subfamily M member 2 (EC 3.6.1.13)	3.38804e-09	2.40551e-07	1.36552
PATH:04921	Oxytocin signaling pathway	GUCY1A2	GUCY1A2	Guanylate cyclase soluble subunit alpha-2	3.38804e-09	2.40551e-07	1.36552
PATH:04921	Oxytocin signaling pathway	CALML5	CALML5	Calmodulin-like skin protein variant	3.38804e-09	2.40551e-07	1.36552
PATH:04921	Oxytocin signaling pathway	PIK3R5	PIK3R5	Phosphoinositide 3-kinase regulatory subunit 5	3.38804e-09	2.40551e-07	1.36552
PATH:04921	Oxytocin signaling pathway	RCAN1	RCAN1	cDNA FLJ54923, highly similar to Calcipressin-1	3.38804e-09	2.40551e-07	1.36552
PATH:04921	Oxytocin signaling pathway	RYR1	RYR1	cDNA FLJ51803, highly similar to Ryanodine receptor 1	3.38804e-09	2.40551e-07	1.36552
PATH:04921	Oxytocin signaling pathway	PIK3CB	PIK3CB	cDNA FLJ57102, highly similar to Phosphatidylinositol-4,5-bisphosphate 3-kinase catalytic subunit beta isoform (EC 2.7.1.153)	3.38804e-09	2.40551e-07	1.36552
PATH:04921	Oxytocin signaling pathway	MYLK	MYLK	Myosin light chain kinase, smooth muscle	3.38804e-09	2.40551e-07	1.36552
PATH:04921	Oxytocin signaling pathway	CACNG7	CACNG7	Voltage-dependent calcium channel gamma-7 subunit	3.38804e-09	2.40551e-07	1.36552
PATH:04921	Oxytocin signaling pathway	CACNA1S	CACNA1S	Voltage-dependent L-type calcium channel subunit alpha-1S	3.38804e-09	2.40551e-07	1.36552
PATH:04921	Oxytocin signaling pathway	CAMKK2	CAMKK2	Calcium/calmodulin-dependent protein kinase kinase 2, beta, isoform CRA_b	3.38804e-09	2.40551e-07	1.36552
PATH:04921	Oxytocin signaling pathway	ROCK2	ROCK2	cDNA FLJ51533, highly similar to Rho-associated protein kinase 2 (EC 2.7.11.1)	3.38804e-09	2.40551e-07	1.36552
PATH:04921	Oxytocin signaling pathway	PPP1R12B	PPP1R12B	Protein phosphatase 1 regulatory subunit 12B	3.38804e-09	2.40551e-07	1.36552
PATH:04921	Oxytocin signaling pathway	CACNA1C	CACNA1C	cDNA FLJ50301, highly similar to Voltage-dependent L-type calcium channel subunit alpha-1C	3.38804e-09	2.40551e-07	1.36552
PATH:04921	Oxytocin signaling pathway	KCNJ14	KCNJ14	ATP-sensitive inward rectifier potassium channel 14	3.38804e-09	2.40551e-07	1.36552
PATH:04921	Oxytocin signaling pathway	CAMK2D	CAMK2D	Calcium/calmodulin-dependent protein kinase (CaM kinase) II delta, isoform CRA_a	3.38804e-09	2.40551e-07	1.36552
PATH:04921	Oxytocin signaling pathway	CACNA1D	CACNA1D	cDNA FLJ51831, highly similar to Voltage-dependent L-type calcium channel subunit alpha-1D	3.38804e-09	2.40551e-07	1.36552
PATH:04921	Oxytocin signaling pathway	PPP1CA	PPP1CA	Serine/threonine-protein phosphatase	3.38804e-09	2.40551e-07	1.36552
PATH:04921	Oxytocin signaling pathway	JMJD7-PLA2G4B	JMJD7-PLA2G4B	JMJD7-PLA2G4B readthrough	3.38804e-09	2.40551e-07	1.36552
PATH:04921	Oxytocin signaling pathway	CACNA2D2	CACNA2D2	Voltage-dependent calcium channel subunit alpha-2/delta-2	3.38804e-09	2.40551e-07	1.36552
PATH:04921	Oxytocin signaling pathway	ADCY7	ADCY7	cDNA FLJ36387 fis, clone THYMU2008799, highly similar to Adenylate cyclase type 7 (EC 4.6.1.1)	3.38804e-09	2.40551e-07	1.36552
PATH:04921	Oxytocin signaling pathway	CACNA2D1	CACNA2D1	Putative uncharacterized protein CACNA2D1	3.38804e-09	2.40551e-07	1.36552
PATH:04921	Oxytocin signaling pathway	CAMK1D	CAMK1D	Calcium/calmodulin-dependent protein kinase type 1D variant 3	3.38804e-09	2.40551e-07	1.36552
PATH:04921	Oxytocin signaling pathway	MYLK2	MYLK2	Myosin light chain kinase 2, skeletal/cardiac muscle	3.38804e-09	2.40551e-07	1.36552
PATH:04921	Oxytocin signaling pathway	CACNG5	CACNG5	Voltage-dependent calcium channel gamma-5 subunit	3.38804e-09	2.40551e-07	1.36552
PATH:04921	Oxytocin signaling pathway	PLCB2	PLCB2	1-phosphatidylinositol 4,5-bisphosphate phosphodiesterase beta-2	3.38804e-09	2.40551e-07	1.36552
PATH:04921	Oxytocin signaling pathway	PLA2G4C	PLA2G4C	Phospholipase A2, group IVC (Cytosolic, calcium-independent), isoform CRA_d	3.38804e-09	2.40551e-07	1.36552
PATH:04921	Oxytocin signaling pathway	PIK3CA	PIK3CA	cDNA FLJ75190, highly similar to H.sapiens phosphatidylinositol 3-kinase	3.38804e-09	2.40551e-07	1.36552
PATH:04921	Oxytocin signaling pathway	ITPR3	ITPR3	ITPR3 protein	3.38804e-09	2.40551e-07	1.36552
PATH:04921	Oxytocin signaling pathway	CACNG6	CACNG6	Voltage-dependent calcium channel gamma subunit	3.38804e-09	2.40551e-07	1.36552
PATH:04921	Oxytocin signaling pathway	PLCB4	PLCB4	1-phosphatidylinositol 4,5-bisphosphate phosphodiesterase beta-4	3.38804e-09	2.40551e-07	1.36552
PATH:04921	Oxytocin signaling pathway	KCNJ12	KCNJ12	ATP-sensitive inward rectifier potassium channel 12	3.38804e-09	2.40551e-07	1.36552
PATH:04921	Oxytocin signaling pathway	CALM2	CALM2	cDNA, FLJ96792, highly similar to Homo sapiens calmodulin 2 (phosphorylase kinase, delta) (CALM2), mRNA	3.38804e-09	2.40551e-07	1.36552
PATH:04921	Oxytocin signaling pathway	CAMK2G	CAMK2G	Calcium/calmodulin-dependent protein kinase (CaM kinase) II gamma, isoform CRA_a	3.38804e-09	2.40551e-07	1.36552
PATH:04921	Oxytocin signaling pathway	ADCY4	ADCY4	Adenylate cyclase type 4	3.38804e-09	2.40551e-07	1.36552
PATH:04921	Oxytocin signaling pathway	ADCY8	ADCY8	Adenylate cyclase type 8	3.38804e-09	2.40551e-07	1.36552
PATH:04921	Oxytocin signaling pathway	CACNG4	CACNG4	Voltage-dependent calcium channel gamma subunit	3.38804e-09	2.40551e-07	1.36552
PATH:04921	Oxytocin signaling pathway	ACTG1	ACTG1	cDNA FLJ58286, highly similar to Actin, cytoplasmic 2	3.38804e-09	2.40551e-07	1.36552
PATH:04921	Oxytocin signaling pathway	GNAS	GNAS	Guanine nucleotide-binding protein G(s) subunit alpha isoforms short	3.38804e-09	2.40551e-07	1.36552
PATH:04921	Oxytocin signaling pathway	NFATC4	NFATC4	cDNA FLJ55193, highly similar to Nuclear factor of activated T-cells, cytoplasmic 4	3.38804e-09	2.40551e-07	1.36552
PATH:04921	Oxytocin signaling pathway	KCNJ2	KCNJ2	Inward rectifier potassium channel 2	3.38804e-09	2.40551e-07	1.36552
PATH:04921	Oxytocin signaling pathway	OXTR	OXTR	Oxytocin receptor	3.38804e-09	2.40551e-07	1.36552
PATH:04921	Oxytocin signaling pathway	ITPR1	ITPR1	Inositol 1,4,5-triphosphate receptor, type 1, isoform CRA_a	3.38804e-09	2.40551e-07	1.36552
PATH:04921	Oxytocin signaling pathway	GNAQ	GNAQ	Guanine nucleotide binding protein (G protein), q polypeptide, isoform CRA_c	3.38804e-09	2.40551e-07	1.36552
PATH:04921	Oxytocin signaling pathway	ADCY6	ADCY6	cDNA FLJ57105, highly similar to Adenylate cyclase type 6 (EC 4.6.1.1)	3.38804e-09	2.40551e-07	1.36552
PATH:04921	Oxytocin signaling pathway	CACNB2	CACNB2	cDNA FLJ57842, highly similar to Voltage-dependent L-type calcium channel subunit beta-2	3.38804e-09	2.40551e-07	1.36552
PATH:04921	Oxytocin signaling pathway	CDKN1A	CDKN1A	Cyclin-dependent kinase inhibitor 1A (P21, Cip1), isoform CRA_a	3.38804e-09	2.40551e-07	1.36552
PATH:04921	Oxytocin signaling pathway	SRC	SRC	Proto-oncogene tyrosine-protein kinase Src	3.38804e-09	2.40551e-07	1.36552
PATH:04921	Oxytocin signaling pathway	PRKCA	PRKCA	Protein kinase C, alpha	3.38804e-09	2.40551e-07	1.36552
PATH:04921	Oxytocin signaling pathway	PPP1CC	PPP1CC	cDNA FLJ60729, highly similar to Serine/threonine-protein phosphatase PP1-gammacatalytic subunit (EC 3.1.3.16)	3.38804e-09	2.40551e-07	1.36552
PATH:04921	Oxytocin signaling pathway	PLA2G4A	PLA2G4A	cDNA FLJ75258, highly similar to Homo sapiens phospholipase A2, group IVA (cytosolic, calcium-dependent) (PLA2G4A), mRNA	3.38804e-09	2.40551e-07	1.36552
PATH:04921	Oxytocin signaling pathway	CACNA2D3	CACNA2D3	Voltage-dependent calcium channel subunit alpha-2/delta-3	3.38804e-09	2.40551e-07	1.36552
PATH:04921	Oxytocin signaling pathway	CACNB3	CACNB3	cDNA FLJ58949, highly similar to Voltage-dependent L-type calcium channel subunit beta-3	3.38804e-09	2.40551e-07	1.36552
PATH:04921	Oxytocin signaling pathway	FOS	FOS	Proto-oncogene c-Fos	3.38804e-09	2.40551e-07	1.36552
PATH:04921	Oxytocin signaling pathway	ADCY5	ADCY5	cDNA FLJ36521 fis, clone TRACH2002138, highly similar to Adenylate cyclase type 5	3.38804e-09	2.40551e-07	1.36552
PATH:04921	Oxytocin signaling pathway	PPP1CB	PPP1CB	Serine/threonine-protein phosphatase PP1-beta catalytic subunit	3.38804e-09	2.40551e-07	1.36552
PATH:04921	Oxytocin signaling pathway	MAP2K1	MAP2K1	Mitogen-activated protein kinase kinase 1, isoform CRA_a	3.38804e-09	2.40551e-07	1.36552
PATH:04921	Oxytocin signaling pathway	CAMK2A	CAMK2A	cDNA FLJ75193, highly similar to Homo sapiens calcium/calmodulin-dependent protein kinase II alpha-B subunit mRNA	3.38804e-09	2.40551e-07	1.36552
PATH:04921	Oxytocin signaling pathway	CAMK2B	CAMK2B	Calcium/calmodulin-dependent protein kinase (CaM kinase) II beta	3.38804e-09	2.40551e-07	1.36552
PATH:04921	Oxytocin signaling pathway	CACNB1	CACNB1	cDNA FLJ45350 fis, clone BRHIP3011567, highly similar to Voltage-dependent L-type calcium channelsubunit beta-1	3.38804e-09	2.40551e-07	1.36552
PATH:04921	Oxytocin signaling pathway	CACNG8	CACNG8	Voltage-dependent calcium channel gamma-8 subunit	3.38804e-09	2.40551e-07	1.36552
PATH:04921	Oxytocin signaling pathway	GNAO1	GNAO1	cDNA FLJ31446 fis, clone NT2NE2000909, highly similar to Guanine nucleotide-binding protein G(o) subunit alpha 1	3.38804e-09	2.40551e-07	1.36552
PATH:04921	Oxytocin signaling pathway	ITPR2	ITPR2	Inositol 1,4,5-trisphosphate receptor type 2	3.38804e-09	2.40551e-07	1.36552
PATH:04921	Oxytocin signaling pathway	NFATC2	NFATC2	Nuclear factor of activated T-cells c2 isoform IB-IIS-deltaXa	3.38804e-09	2.40551e-07	1.36552
PATH:04921	Oxytocin signaling pathway	CALML3	CALML3	Calmodulin-like protein 3	3.38804e-09	2.40551e-07	1.36552
PATH:04921	Oxytocin signaling pathway	OXT	OXT	Oxytocin-neurophysin 1	3.38804e-09	2.40551e-07	1.36552
PATH:04921	Oxytocin signaling pathway	PLA2G4D	PLA2G4D	Cytosolic phospholipase A2 delta	3.38804e-09	2.40551e-07	1.36552
PATH:04921	Oxytocin signaling pathway	GNAI2	GNAI2	cDNA FLJ31012 fis, clone HLUNG2000217, highly similar to Guanine nucleotide-binding protein G(i), alpha-2 subunit	3.38804e-09	2.40551e-07	1.36552
PATH:04921	Oxytocin signaling pathway	CALM1	CALM1	cDNA FLJ75174, highly similar to Homo sapiens calmodulin 1 (phosphorylase kinase, delta), mRNA	3.38804e-09	2.40551e-07	1.36552
PATH:04921	Oxytocin signaling pathway	PRKCG	PRKCG	cDNA FLJ54490, highly similar to Protein kinase C gamma type (EC 2.7.11.13)	3.38804e-09	2.40551e-07	1.36552
PATH:04921	Oxytocin signaling pathway	CACNB4	CACNB4	cDNA FLJ75268, highly similar to Human voltage-dependent calcium channel beta-4 subunit mRNA	3.38804e-09	2.40551e-07	1.36552
PATH:04921	Oxytocin signaling pathway	KCNJ3	KCNJ3	cDNA FLJ51809, highly similar to G protein-activated inward rectifier potassium channel 1	3.38804e-09	2.40551e-07	1.36552
PATH:04921	Oxytocin signaling pathway	NFATC1	NFATC1	cDNA FLJ76687, highly similar to Homo sapiens nuclear factor of activated T-cells, cytoplasmic, calcineurin-dependent 1 (NFATC1), transcript variant 1, mRNA	3.38804e-09	2.40551e-07	1.36552
PATH:04921	Oxytocin signaling pathway	CALM3	CALM3	Calmodulin	3.38804e-09	2.40551e-07	1.36552
PATH:04921	Oxytocin signaling pathway	MAPK3	MAPK3	cDNA FLJ33690 fis, clone BRAWH2002967, highly similar to Mitogen-activated protein kinase 3 (EC 2.7.11.24)	3.38804e-09	2.40551e-07	1.36552
PATH:04921	Oxytocin signaling pathway	ADCY1	ADCY1	Adenylate cyclase type 1	3.38804e-09	2.40551e-07	1.36552
PATH:04921	Oxytocin signaling pathway	MAP2K2	MAP2K2	Mitogen-activated protein kinase kinase 2, isoform CRA_d	3.38804e-09	2.40551e-07	1.36552
PATH:04921	Oxytocin signaling pathway	ADCY2	ADCY2	cDNA FLJ16822 fis, clone TRACH3030111, highly similar to Adenylate cyclase type 2 (EC 4.6.1.1)	3.38804e-09	2.40551e-07	1.36552
PATH:04921	Oxytocin signaling pathway	HRAS	HRAS	GTPase HRas	3.38804e-09	2.40551e-07	1.36552
PATH:04921	Oxytocin signaling pathway	PIK3CG	PIK3CG	Phosphoinositide-3-kinase, catalytic, gamma polypeptide, isoform CRA_a	3.38804e-09	2.40551e-07	1.36552
PATH:04921	Oxytocin signaling pathway	PRKAA2	PRKAA2	5'-AMP-activated protein kinase catalytic subunit alpha-2	3.38804e-09	2.40551e-07	1.36552
PATH:04921	Oxytocin signaling pathway	CACNG1	CACNG1	Voltage-dependent calcium channel gamma-1 subunit	3.38804e-09	2.40551e-07	1.36552
PATH:04921	Oxytocin signaling pathway	PRKAB1	PRKAB1	Protein kinase, AMP-activated, beta 1 non-catalytic subunit, isoform CRA_a	3.38804e-09	2.40551e-07	1.36552
PATH:04921	Oxytocin signaling pathway	PTGS2	PTGS2	Prostaglandin-endoperoxidase synthase 2	3.38804e-09	2.40551e-07	1.36552
PATH:04921	Oxytocin signaling pathway	GUCY1B3	GUCY1B3	cDNA, FLJ96185, highly similar to Homo sapiens guanylate cyclase 1, soluble, beta 3 (GUCY1B3), mRNA	3.38804e-09	2.40551e-07	1.36552
PATH:04921	Oxytocin signaling pathway	MAP2K5	MAP2K5	Mitogen-activated protein kinase kinase 5, isoform CRA_b	3.38804e-09	2.40551e-07	1.36552
PATH:04921	Oxytocin signaling pathway	PIK3R1	PIK3R1	cDNA FLJ44373 fis, clone TRACH3009455, highly similar to Phosphatidylinositol 3-kinase regulatory subunit alpha	3.38804e-09	2.40551e-07	1.36552
PATH:04921	Oxytocin signaling pathway	EEF2K	EEF2K	Eukaryotic elongation factor 2 kinase	3.38804e-09	2.40551e-07	1.36552
PATH:04921	Oxytocin signaling pathway	CALML6	CALML6	Calmodulin-like 6, isoform CRA_a	3.38804e-09	2.40551e-07	1.36552
PATH:04921	Oxytocin signaling pathway	PRKAG2	PRKAG2	Protein kinase, AMP-activated, gamma 2 non-catalytic subunit, isoform CRA_a	3.38804e-09	2.40551e-07	1.36552
PATH:04921	Oxytocin signaling pathway	PPP3CC	PPP3CC	Serine/threonine-protein phosphatase 2B catalytic subunit gamma isoform	3.38804e-09	2.40551e-07	1.36552
PATH:04921	Oxytocin signaling pathway	KCNJ6	KCNJ6	cDNA, FLJ94651, highly similar to Homo sapiens potassium inwardly-rectifying channel, subfamily J, member 6 (KCNJ6), mRNA	3.38804e-09	2.40551e-07	1.36552
PATH:04921	Oxytocin signaling pathway	PRKAB2	PRKAB2	cDNA, FLJ79082, weakly similar to 5'-AMP-activated protein kinase subunit beta-2	3.38804e-09	2.40551e-07	1.36552
PATH:04921	Oxytocin signaling pathway	PRKCB	PRKCB	Protein kinase C beta type	3.38804e-09	2.40551e-07	1.36552
PATH:04921	Oxytocin signaling pathway	MYL9	MYL9	Myosin regulatory light polypeptide 9	3.38804e-09	2.40551e-07	1.36552
PATH:04921	Oxytocin signaling pathway	PLCB1	PLCB1	Phosphoinositide phospholipase C	3.38804e-09	2.40551e-07	1.36552
PATH:04921	Oxytocin signaling pathway	CACNA2D4	CACNA2D4	Voltage-dependent calcium channel subunit alpha-2/delta-4	3.38804e-09	2.40551e-07	1.36552
PATH:05200	Pathways in cancer	CCNA1	CCNA1	cDNA, FLJ95009, highly similar to Homo sapiens cyclin A1 (CCNA1), mRNA	4.56261e-09	2.41742e-07	1.2514
PATH:05200	Pathways in cancer	CKS1B	CKS1B	Cyclin-dependent kinases regulatory subunit 1	4.56261e-09	2.41742e-07	1.2514
PATH:05200	Pathways in cancer	PTEN	PTEN	Mitochondrial PTENalpha	4.56261e-09	2.41742e-07	1.2514
PATH:05200	Pathways in cancer	ARNT2	ARNT2	Aryl hydrocarbon receptor nuclear translocator 2	4.56261e-09	2.41742e-07	1.2514
PATH:05200	Pathways in cancer	CREBBP	CREBBP	cDNA FLJ57039, highly similar to CREB-binding protein (EC 2.3.1.48)	4.56261e-09	2.41742e-07	1.2514
PATH:05200	Pathways in cancer	FGFR3	FGFR3	FGFR3 protein	4.56261e-09	2.41742e-07	1.2514
PATH:05200	Pathways in cancer	WNT2B	WNT2B	Protein Wnt-2b	4.56261e-09	2.41742e-07	1.2514
PATH:05200	Pathways in cancer	RAF1	RAF1	cDNA FLJ57286, highly similar to RAF proto-oncogene serine/threonine-protein kinase (EC 2.7.11.1)	4.56261e-09	2.41742e-07	1.2514
PATH:05200	Pathways in cancer	FADD	FADD	FAS-associated death domain protein	4.56261e-09	2.41742e-07	1.2514
PATH:05200	Pathways in cancer	CDKN2A	CDKN2A	Cyclin-dependent kinase inhibitor 2A (Melanoma, p16, inhibits CDK4), isoform CRA_a	4.56261e-09	2.41742e-07	1.2514
PATH:05200	Pathways in cancer	TRAF5	TRAF5	cDNA FLJ44538 fis, clone UTERU3005159, highly similar to TNF receptor-associated factor 5	4.56261e-09	2.41742e-07	1.2514
PATH:05200	Pathways in cancer	ITGAV	ITGAV	ITGAV protein	4.56261e-09	2.41742e-07	1.2514
PATH:05200	Pathways in cancer	FGF10	FGF10	Fibroblast growth factor 10	4.56261e-09	2.41742e-07	1.2514
PATH:05200	Pathways in cancer	PDGFRB	PDGFRB	Tyrosine-protein kinase receptor	4.56261e-09	2.41742e-07	1.2514
PATH:05200	Pathways in cancer	CDC42	CDC42	Cell division cycle 42 (GTP binding protein, 25kDa), isoform CRA_a	4.56261e-09	2.41742e-07	1.2514
PATH:05200	Pathways in cancer	DCC	DCC	Netrin receptor DCC	4.56261e-09	2.41742e-07	1.2514
PATH:05200	Pathways in cancer	IGF1R	IGF1R	Tyrosine-protein kinase receptor	4.56261e-09	2.41742e-07	1.2514
PATH:05200	Pathways in cancer	HDAC1	HDAC1	cDNA FLJ51764, highly similar to Histone deacetylase 1	4.56261e-09	2.41742e-07	1.2514
PATH:05200	Pathways in cancer	EGF	EGF	Pro-epidermal growth factor	4.56261e-09	2.41742e-07	1.2514
PATH:05200	Pathways in cancer	RXRB	RXRB	cDNA FLJ50538, highly similar to Retinoic acid receptor RXR-beta	4.56261e-09	2.41742e-07	1.2514
PATH:05200	Pathways in cancer	FZD8	FZD8	Frizzled-8	4.56261e-09	2.41742e-07	1.2514
PATH:05200	Pathways in cancer	EGLN1	EGLN1	Egl nine-like protein 1 transcript variant 2	4.56261e-09	2.41742e-07	1.2514
PATH:05200	Pathways in cancer	EGFR	EGFR	Epidermal growth factor receptor variant	4.56261e-09	2.41742e-07	1.2514
PATH:05200	Pathways in cancer	TGFBR2	TGFBR2	TGF-beta receptor type-2	4.56261e-09	2.41742e-07	1.2514
PATH:05200	Pathways in cancer	DAPK2	DAPK2	Death-associated protein kinase 2, isoform CRA_b	4.56261e-09	2.41742e-07	1.2514
PATH:05200	Pathways in cancer	KRAS	KRAS	V-Ki-ras2 Kirsten rat sarcoma viral oncogene homolog, isoform CRA_b	4.56261e-09	2.41742e-07	1.2514
PATH:05200	Pathways in cancer	COL4A2	COL4A2	Collagen, type IV, alpha 2, isoform CRA_a	4.56261e-09	2.41742e-07	1.2514
PATH:05200	Pathways in cancer	MET	MET	Receptor protein-tyrosine kinase	4.56261e-09	2.41742e-07	1.2514
PATH:05200	Pathways in cancer	IKBKB	IKBKB	IKBKB protein	4.56261e-09	2.41742e-07	1.2514
PATH:05200	Pathways in cancer	CDK2	CDK2	Cyclin-dependent kinase 2, isoform CRA_a	4.56261e-09	2.41742e-07	1.2514
PATH:05200	Pathways in cancer	BMP4	BMP4	Bone morphogenetic protein 4 preproprotein	4.56261e-09	2.41742e-07	1.2514
PATH:05200	Pathways in cancer	TCEB1	TCEB1	Transcription elongation factor B (SIII), polypeptide 1 (15kDa, elongin C), isoform CRA_a	4.56261e-09	2.41742e-07	1.2514
PATH:05200	Pathways in cancer	CCDC6	CCDC6	Coiled-coil domain-containing protein 6	4.56261e-09	2.41742e-07	1.2514
PATH:05200	Pathways in cancer	FGF4	FGF4	Fibroblast growth factor 4	4.56261e-09	2.41742e-07	1.2514
PATH:05200	Pathways in cancer	APC2	APC2	Adenomatous polyposis coli protein 2	4.56261e-09	2.41742e-07	1.2514
PATH:05200	Pathways in cancer	FZD10	FZD10	Frizzled homolog 10 (Drosophila)	4.56261e-09	2.41742e-07	1.2514
PATH:05200	Pathways in cancer	TGFB1	TGFB1	Transforming growth factor, beta 1 (Camurati-Engelmann disease), isoform CRA_a	4.56261e-09	2.41742e-07	1.2514
PATH:05200	Pathways in cancer	TRAF6	TRAF6	TNF receptor-associated factor 6	4.56261e-09	2.41742e-07	1.2514
PATH:05200	Pathways in cancer	WNT6	WNT6	Protein Wnt-6	4.56261e-09	2.41742e-07	1.2514
PATH:05200	Pathways in cancer	LAMC1	LAMC1	Laminin, gamma 1 (Formerly LAMB2), isoform CRA_a	4.56261e-09	2.41742e-07	1.2514
PATH:05200	Pathways in cancer	MAPK8	MAPK8	Mitogen-activated protein kinase 8	4.56261e-09	2.41742e-07	1.2514
PATH:05200	Pathways in cancer	WNT16	WNT16	Protein Wnt-16	4.56261e-09	2.41742e-07	1.2514
PATH:05200	Pathways in cancer	MAPK1	MAPK1	Mitogen-activated protein kinase 1	4.56261e-09	2.41742e-07	1.2514
PATH:05200	Pathways in cancer	FGF3	FGF3	Fibroblast growth factor 3	4.56261e-09	2.41742e-07	1.2514
PATH:05200	Pathways in cancer	PIK3R3	PIK3R3	cDNA FLJ60942, highly similar to Phosphatidylinositol 3-kinase regulatory subunit gamma	4.56261e-09	2.41742e-07	1.2514
PATH:05200	Pathways in cancer	GSK3B	GSK3B	Glycogen synthase kinase-3 beta	4.56261e-09	2.41742e-07	1.2514
PATH:05200	Pathways in cancer	ETS1	ETS1	cDNA FLJ75737, highly similar to Homo sapiens v-ets erythroblastosis virus E26 oncogene homolog 1 (avian) (ETS1), mRNA	4.56261e-09	2.41742e-07	1.2514
PATH:05200	Pathways in cancer	CUL2	CUL2	cDNA FLJ50125, highly similar to Cullin-2	4.56261e-09	2.41742e-07	1.2514
PATH:05200	Pathways in cancer	BCR	BCR	Breakpoint cluster region, isoform CRA_c	4.56261e-09	2.41742e-07	1.2514
PATH:05200	Pathways in cancer	CCND1	CCND1	cDNA FLJ51281, highly similar to G1/S-specific cyclin-D1	4.56261e-09	2.41742e-07	1.2514
PATH:05200	Pathways in cancer	PIK3CD	PIK3CD	Phosphoinositide-3-kinase, catalytic, delta polypeptide, isoform CRA_a	4.56261e-09	2.41742e-07	1.2514
PATH:05200	Pathways in cancer	CDH1	CDH1	Cadherin-1	4.56261e-09	2.41742e-07	1.2514
PATH:05200	Pathways in cancer	MMP9	MMP9	cDNA FLJ51036, highly similar to Matrix metalloproteinase-9 (EC3.4.24.35)	4.56261e-09	2.41742e-07	1.2514
PATH:05200	Pathways in cancer	SHH	SHH	Sonic hedgehog protein	4.56261e-09	2.41742e-07	1.2514
PATH:05200	Pathways in cancer	GLI1	GLI1	Glioma-associated oncogene 1	4.56261e-09	2.41742e-07	1.2514
PATH:05200	Pathways in cancer	WNT5B	WNT5B	Protein Wnt-5b	4.56261e-09	2.41742e-07	1.2514
PATH:05200	Pathways in cancer	TPM3	TPM3	Tropomyosin alpha-3 chain	4.56261e-09	2.41742e-07	1.2514
PATH:05200	Pathways in cancer	SMO	SMO	Smoothened homolog	4.56261e-09	2.41742e-07	1.2514
PATH:05200	Pathways in cancer	RXRG	RXRG	Retinoic acid receptor RXR-gamma	4.56261e-09	2.41742e-07	1.2514
PATH:05200	Pathways in cancer	SLC2A1	SLC2A1	cDNA FLJ16785 fis, clone NT2RI2015342, highly similar to Solute carrier family 2, facilitated glucose transporter member 1	4.56261e-09	2.41742e-07	1.2514
PATH:05200	Pathways in cancer	PTK2	PTK2	PTK2 protein tyrosine kinase 2, isoform CRA_a	4.56261e-09	2.41742e-07	1.2514
PATH:05200	Pathways in cancer	PGF	PGF	Placenta growth factor	4.56261e-09	2.41742e-07	1.2514
PATH:05200	Pathways in cancer	PIK3R5	PIK3R5	Phosphoinositide 3-kinase regulatory subunit 5	4.56261e-09	2.41742e-07	1.2514
PATH:05200	Pathways in cancer	KIT	KIT	Receptor protein-tyrosine kinase	4.56261e-09	2.41742e-07	1.2514
PATH:05200	Pathways in cancer	KITLG	KITLG	KIT ligand, isoform CRA_a	4.56261e-09	2.41742e-07	1.2514
PATH:05200	Pathways in cancer	LAMB3	LAMB3	Laminin subunit beta-3	4.56261e-09	2.41742e-07	1.2514
PATH:05200	Pathways in cancer	FZD5	FZD5	Frizzled-5	4.56261e-09	2.41742e-07	1.2514
PATH:05200	Pathways in cancer	STK4	STK4	Serine/threonine-protein kinase 4	4.56261e-09	2.41742e-07	1.2514
PATH:05200	Pathways in cancer	RARB	RARB	cDNA FLJ76919, highly similar to Homo sapiens retinoic acid receptor, beta (RARB), transcript variant 1, mRNA	4.56261e-09	2.41742e-07	1.2514
PATH:05200	Pathways in cancer	FOXO1	FOXO1	Forkhead box protein O1	4.56261e-09	2.41742e-07	1.2514
PATH:05200	Pathways in cancer	LAMB4	LAMB4	Laminin subunit beta-4	4.56261e-09	2.41742e-07	1.2514
PATH:05200	Pathways in cancer	PIK3CB	PIK3CB	cDNA FLJ57102, highly similar to Phosphatidylinositol-4,5-bisphosphate 3-kinase catalytic subunit beta isoform (EC 2.7.1.153)	4.56261e-09	2.41742e-07	1.2514
PATH:05200	Pathways in cancer	RET	RET	Ret proto-oncogene (Multiple endocrine neoplasia and medullary thyroid carcinoma 1, Hirschsprung disease), isoform CRA_b	4.56261e-09	2.41742e-07	1.2514
PATH:05200	Pathways in cancer	STAT5A	STAT5A	Signal transducer and activator of transcription 5A	4.56261e-09	2.41742e-07	1.2514
PATH:05200	Pathways in cancer	WNT9B	WNT9B	Protein Wnt-9b	4.56261e-09	2.41742e-07	1.2514
PATH:05200	Pathways in cancer	SMAD3	SMAD3	cDNA FLJ56254, highly similar to Mothers against decapentaplegic homolog 3 (SMAD3)	4.56261e-09	2.41742e-07	1.2514
PATH:05200	Pathways in cancer	PPARD	PPARD	Peroxisome proliferative activated receptor, delta, isoform CRA_a	4.56261e-09	2.41742e-07	1.2514
PATH:05200	Pathways in cancer	CTBP2	CTBP2	C-terminal-binding protein 2	4.56261e-09	2.41742e-07	1.2514
PATH:05200	Pathways in cancer	RASSF1	RASSF1	cDNA FLJ77196, highly similar to Homo sapiens Ras association (RalGDS/AF-6) domain family 1 (RASSF1), transcript variant C, mRNA	4.56261e-09	2.41742e-07	1.2514
PATH:05200	Pathways in cancer	SUFU	SUFU	Suppressor of fused homolog	4.56261e-09	2.41742e-07	1.2514
PATH:05200	Pathways in cancer	CRK	CRK	V-crk sarcoma virus CT10 oncogene homolog (Avian)	4.56261e-09	2.41742e-07	1.2514
PATH:05200	Pathways in cancer	TCEB2	TCEB2	Transcription elongation factor B polypeptide 2	4.56261e-09	2.41742e-07	1.2514
PATH:05200	Pathways in cancer	TGFBR1	TGFBR1	Mutant transforming growth factor beta receptor I	4.56261e-09	2.41742e-07	1.2514
PATH:05200	Pathways in cancer	MYC	MYC	V-myc myelocytomatosis viral oncogene homolog (Avian), isoform CRA_a	4.56261e-09	2.41742e-07	1.2514
PATH:05200	Pathways in cancer	CBLB	CBLB	cDNA FLJ36865 fis, clone ASTRO2016148, highly similar to E3 ubiquitin-protein ligase CBL-B (EC 6.3.2.-)	4.56261e-09	2.41742e-07	1.2514
PATH:05200	Pathways in cancer	BCL2	BCL2	B-cell CLL/lymphoma 2, isoform CRA_a	4.56261e-09	2.41742e-07	1.2514
PATH:05200	Pathways in cancer	PDGFA	PDGFA	Platelet-derived growth factor alpha polypeptide, isoform CRA_a	4.56261e-09	2.41742e-07	1.2514
PATH:05200	Pathways in cancer	HDAC2	HDAC2	Histone deacetylase 2	4.56261e-09	2.41742e-07	1.2514
PATH:05200	Pathways in cancer	PPARG	PPARG	Peroxisome proliferator activated receptor gamma	4.56261e-09	2.41742e-07	1.2514
PATH:05200	Pathways in cancer	WNT9A	WNT9A	Protein Wnt-9a	4.56261e-09	2.41742e-07	1.2514
PATH:05200	Pathways in cancer	ZBTB16	ZBTB16	Zinc finger and BTB domain containing 16, isoform CRA_a	4.56261e-09	2.41742e-07	1.2514
PATH:05200	Pathways in cancer	CTBP1	CTBP1	C-terminal-binding protein 1	4.56261e-09	2.41742e-07	1.2514
PATH:05200	Pathways in cancer	PIK3CA	PIK3CA	cDNA FLJ75190, highly similar to H.sapiens phosphatidylinositol 3-kinase	4.56261e-09	2.41742e-07	1.2514
PATH:05200	Pathways in cancer	SMAD2	SMAD2	Mothers against decapentaplegic homolog 2	4.56261e-09	2.41742e-07	1.2514
PATH:05200	Pathways in cancer	FGF9	FGF9	Fibroblast growth factor 9	4.56261e-09	2.41742e-07	1.2514
PATH:05200	Pathways in cancer	LEF1	LEF1	Lymphoid enhancer-binding factor 1, isoform CRA_b	4.56261e-09	2.41742e-07	1.2514
PATH:05200	Pathways in cancer	HSP90AA1	HSP90AA1	cDNA FLJ57431, highly similar to Heat shock protein HSP 90-alpha	4.56261e-09	2.41742e-07	1.2514
PATH:05200	Pathways in cancer	NFKBIA	NFKBIA	NF-kappa-B inhibitor alpha	4.56261e-09	2.41742e-07	1.2514
PATH:05200	Pathways in cancer	FGF7	FGF7	Fibroblast growth factor 7	4.56261e-09	2.41742e-07	1.2514
PATH:05200	Pathways in cancer	SOS1	SOS1	Son of sevenless homolog 1 (Drosophila), isoform CRA_d	4.56261e-09	2.41742e-07	1.2514
PATH:05200	Pathways in cancer	WNT4	WNT4	Protein Wnt-4	4.56261e-09	2.41742e-07	1.2514
PATH:05200	Pathways in cancer	RARA	RARA	Retinoic acid receptor alpha	4.56261e-09	2.41742e-07	1.2514
PATH:05200	Pathways in cancer	CDK4	CDK4	Cyclin-dependent kinase 4, isoform CRA_a	4.56261e-09	2.41742e-07	1.2514
PATH:05200	Pathways in cancer	FZD3	FZD3	Frizzled-3	4.56261e-09	2.41742e-07	1.2514
PATH:05200	Pathways in cancer	LAMA1	LAMA1	Laminin subunit alpha-1	4.56261e-09	2.41742e-07	1.2514
PATH:05200	Pathways in cancer	STAT3	STAT3	Signal transducer and activator of transcription 3	4.56261e-09	2.41742e-07	1.2514
PATH:05200	Pathways in cancer	MAPK9	MAPK9	Mitogen-activated protein kinase 9 isoform JNK2 alpha 4	4.56261e-09	2.41742e-07	1.2514
PATH:05200	Pathways in cancer	CCNE1	CCNE1	Cyclin E variant ex7del	4.56261e-09	2.41742e-07	1.2514
PATH:05200	Pathways in cancer	CDK6	CDK6	Cyclin-dependent kinase 6	4.56261e-09	2.41742e-07	1.2514
PATH:05200	Pathways in cancer	EGLN3	EGLN3	Egl nine-like protein 3 isoform	4.56261e-09	2.41742e-07	1.2514
PATH:05200	Pathways in cancer	FGF8	FGF8	Fibroblast growth factor 8	4.56261e-09	2.41742e-07	1.2514
PATH:05200	Pathways in cancer	FGF20	FGF20	Fibroblast growth factor 20	4.56261e-09	2.41742e-07	1.2514
PATH:05200	Pathways in cancer	WNT8B	WNT8B	Protein Wnt-8b	4.56261e-09	2.41742e-07	1.2514
PATH:05200	Pathways in cancer	BCL2L1	BCL2L1	Bcl-2-like protein 1	4.56261e-09	2.41742e-07	1.2514
PATH:05200	Pathways in cancer	RALBP1	RALBP1	cDNA FLJ61419, highly similar to RalA-binding protein 1	4.56261e-09	2.41742e-07	1.2514
PATH:05200	Pathways in cancer	FAS	FAS	Truncated tumor necrosis factor receptor superfamily member 6	4.56261e-09	2.41742e-07	1.2514
PATH:05200	Pathways in cancer	TRAF4	TRAF4	TNF receptor-associated factor 4, isoform CRA_b	4.56261e-09	2.41742e-07	1.2514
PATH:05200	Pathways in cancer	MMP2	MMP2	Matrix metallopeptidase 2 (Gelatinase A, 72kDa gelatinase, 72kDa type IV collagenase), isoform CRA_a	4.56261e-09	2.41742e-07	1.2514
PATH:05200	Pathways in cancer	CSF3R	CSF3R	Granulocyte colony-stimulating factor receptor	4.56261e-09	2.41742e-07	1.2514
PATH:05200	Pathways in cancer	CDKN1A	CDKN1A	Cyclin-dependent kinase inhibitor 1A (P21, Cip1), isoform CRA_a	4.56261e-09	2.41742e-07	1.2514
PATH:05200	Pathways in cancer	TRAF1	TRAF1	TNF receptor-associated factor 1	4.56261e-09	2.41742e-07	1.2514
PATH:05200	Pathways in cancer	FLT3	FLT3	Receptor-type tyrosine-protein kinase FLT3	4.56261e-09	2.41742e-07	1.2514
PATH:05200	Pathways in cancer	SPI1	SPI1	Transcription factor PU.1	4.56261e-09	2.41742e-07	1.2514
PATH:05200	Pathways in cancer	AKT2	AKT2	cDNA FLJ31217 fis, clone KIDNE2004095, highly similar to RAC-beta serine/threonine-protein kinase (EC 2.7.11.1)	4.56261e-09	2.41742e-07	1.2514
PATH:05200	Pathways in cancer	GRB2	GRB2	cDNA, FLJ96637, Homo sapiens growth factor receptor-bound protein 2 (GRB2), mRNA	4.56261e-09	2.41742e-07	1.2514
PATH:05200	Pathways in cancer	FN1	FN1	Fibronectin 1, isoform CRA_n	4.56261e-09	2.41742e-07	1.2514
PATH:05200	Pathways in cancer	FZD1	FZD1	cDNA, FLJ95923, highly similar to Homo sapiens frizzled homolog 1 (Drosophila) (FZD1), mRNA	4.56261e-09	2.41742e-07	1.2514
PATH:05200	Pathways in cancer	PRKCA	PRKCA	Protein kinase C, alpha	4.56261e-09	2.41742e-07	1.2514
PATH:05200	Pathways in cancer	FGF6	FGF6	Fibroblast growth factor 6	4.56261e-09	2.41742e-07	1.2514
PATH:05200	Pathways in cancer	ABL1	ABL1	Non-specific protein-tyrosine kinase	4.56261e-09	2.41742e-07	1.2514
PATH:05200	Pathways in cancer	AKT3	AKT3	AKT3 protein	4.56261e-09	2.41742e-07	1.2514
PATH:05200	Pathways in cancer	LAMB1	LAMB1	Laminin subunit beta-1	4.56261e-09	2.41742e-07	1.2514
PATH:05200	Pathways in cancer	NTRK1	NTRK1	Tyrosine-protein kinase receptor	4.56261e-09	2.41742e-07	1.2514
PATH:05200	Pathways in cancer	WNT2	WNT2	Protein Wnt-2	4.56261e-09	2.41742e-07	1.2514
PATH:05200	Pathways in cancer	FGF1	FGF1	Fibroblast growth factor 1	4.56261e-09	2.41742e-07	1.2514
PATH:05200	Pathways in cancer	HSP90B1	HSP90B1	cDNA FLJ58812, highly similar to Endoplasmin (Heat shock protein 90kDa beta member 1)	4.56261e-09	2.41742e-07	1.2514
PATH:05200	Pathways in cancer	FOS	FOS	Proto-oncogene c-Fos	4.56261e-09	2.41742e-07	1.2514
PATH:05200	Pathways in cancer	STAT5B	STAT5B	Signal transducer and activator of transcription 5B	4.56261e-09	2.41742e-07	1.2514
PATH:05200	Pathways in cancer	CSF1R	CSF1R	CSF1R protein	4.56261e-09	2.41742e-07	1.2514
PATH:05200	Pathways in cancer	COL4A1	COL4A1	Type IV collagen alpha 1	4.56261e-09	2.41742e-07	1.2514
PATH:05200	Pathways in cancer	BIRC3	BIRC3	Baculoviral IAP repeat-containing protein 3	4.56261e-09	2.41742e-07	1.2514
PATH:05200	Pathways in cancer	BIRC2	BIRC2	Baculoviral IAP repeat-containing protein 2	4.56261e-09	2.41742e-07	1.2514
PATH:05200	Pathways in cancer	PLCG1	PLCG1	Phosphoinositide phospholipase C	4.56261e-09	2.41742e-07	1.2514
PATH:05200	Pathways in cancer	PDGFRA	PDGFRA	Platelet-derived growth factor receptor alpha	4.56261e-09	2.41742e-07	1.2514
PATH:05200	Pathways in cancer	ITGA3	ITGA3	cDNA FLJ59664, highly similar to Integrin alpha-3	4.56261e-09	2.41742e-07	1.2514
PATH:05200	Pathways in cancer	NKX3-1	NKX3-1	Homeobox protein Nkx-3.1	4.56261e-09	2.41742e-07	1.2514
PATH:05200	Pathways in cancer	STAT1	STAT1	Uncharacterized protein	4.56261e-09	2.41742e-07	1.2514
PATH:05200	Pathways in cancer	RALA	RALA	Ras-related protein Ral-A	4.56261e-09	2.41742e-07	1.2514
PATH:05200	Pathways in cancer	MAP2K1	MAP2K1	Mitogen-activated protein kinase kinase 1, isoform CRA_a	4.56261e-09	2.41742e-07	1.2514
PATH:05200	Pathways in cancer	CTNNA3	CTNNA3	cDNA FLJ78082, highly similar to Homo sapiens alphaT-catenin (CTNNA3) mRNA	4.56261e-09	2.41742e-07	1.2514
PATH:05200	Pathways in cancer	TCF7L1	TCF7L1	Transcription factor 7-like 1	4.56261e-09	2.41742e-07	1.2514
PATH:05200	Pathways in cancer	MMP1	MMP1	Matrix metalloproteinase 1	4.56261e-09	2.41742e-07	1.2514
PATH:05200	Pathways in cancer	VEGFA	VEGFA	Vascular endothelial growth factor, isoform CRA_d	4.56261e-09	2.41742e-07	1.2514
PATH:05200	Pathways in cancer	MTOR	MTOR	Serine/threonine-protein kinase mTOR	4.56261e-09	2.41742e-07	1.2514
PATH:05200	Pathways in cancer	BID	BID	BH3 interacting domain death agonist, isoform CRA_d	4.56261e-09	2.41742e-07	1.2514
PATH:05200	Pathways in cancer	PAX8	PAX8	Paired box gene 8, isoform CRA_c	4.56261e-09	2.41742e-07	1.2514
PATH:05200	Pathways in cancer	CASP8	CASP8	HCG16983, isoform CRA_b	4.56261e-09	2.41742e-07	1.2514
PATH:05200	Pathways in cancer	AKT1	AKT1	RAC-alpha serine/threonine-protein kinase	4.56261e-09	2.41742e-07	1.2514
PATH:05200	Pathways in cancer	FLT3LG	FLT3LG	Fms-related tyrosine kinase 3 ligand, isoform CRA_a	4.56261e-09	2.41742e-07	1.2514
PATH:05200	Pathways in cancer	FGF5	FGF5	Fibroblast growth factor 5 isoform s'	4.56261e-09	2.41742e-07	1.2514
PATH:05200	Pathways in cancer	VHL	VHL	Von Hippel-Lindau disease tumor suppressor	4.56261e-09	2.41742e-07	1.2514
PATH:05200	Pathways in cancer	SMAD4	SMAD4	Mothers against decapentaplegic homolog 4	4.56261e-09	2.41742e-07	1.2514
PATH:05200	Pathways in cancer	MECOM	MECOM	Zinc finger protein Evi1	4.56261e-09	2.41742e-07	1.2514
PATH:05200	Pathways in cancer	PIAS4	PIAS4	cDNA FLJ12419 fis, clone MAMMA1003047, highly similar to Protein inhibitor of activated STAT protein 4	4.56261e-09	2.41742e-07	1.2514
PATH:05200	Pathways in cancer	LAMC3	LAMC3	Laminin subunit gamma-3	4.56261e-09	2.41742e-07	1.2514
PATH:05200	Pathways in cancer	FGF2	FGF2	Fibroblast growth factor 2	4.56261e-09	2.41742e-07	1.2514
PATH:05200	Pathways in cancer	PRKCG	PRKCG	cDNA FLJ54490, highly similar to Protein kinase C gamma type (EC 2.7.11.13)	4.56261e-09	2.41742e-07	1.2514
PATH:05200	Pathways in cancer	GSTP1	GSTP1	Glutathione S-transferase pi, isoform CRA_b	4.56261e-09	2.41742e-07	1.2514
PATH:05200	Pathways in cancer	LAMA2	LAMA2	Laminin subunit alpha-2	4.56261e-09	2.41742e-07	1.2514
PATH:05200	Pathways in cancer	ITGA6	ITGA6	Integrin alpha-6	4.56261e-09	2.41742e-07	1.2514
PATH:05200	Pathways in cancer	IGF1	IGF1	Insulin-like growth factor I	4.56261e-09	2.41742e-07	1.2514
PATH:05200	Pathways in cancer	IL6	IL6	cDNA FLJ55231, highly similar to Interleukin-6	4.56261e-09	2.41742e-07	1.2514
PATH:05200	Pathways in cancer	GLI2	GLI2	Zinc finger protein GLI2	4.56261e-09	2.41742e-07	1.2514
PATH:05200	Pathways in cancer	WNT5A	WNT5A	Protein Wnt-5a	4.56261e-09	2.41742e-07	1.2514
PATH:05200	Pathways in cancer	COL4A4	COL4A4	Collagen, type IV, alpha 4, isoform CRA_a	4.56261e-09	2.41742e-07	1.2514
PATH:05200	Pathways in cancer	MAPK3	MAPK3	cDNA FLJ33690 fis, clone BRAWH2002967, highly similar to Mitogen-activated protein kinase 3 (EC 2.7.11.24)	4.56261e-09	2.41742e-07	1.2514
PATH:05200	Pathways in cancer	WNT1	WNT1	Protein Wnt	4.56261e-09	2.41742e-07	1.2514
PATH:05200	Pathways in cancer	MITF	MITF	cDNA FLJ76841, highly similar to Homo sapiens microphthalmia-associated transcription factor (MITF), transcript variant 1, mRNA	4.56261e-09	2.41742e-07	1.2514
PATH:05200	Pathways in cancer	DVL2	DVL2	cDNA FLJ50985, highly similar to Segment polarity protein dishevelled homologDVL-2	4.56261e-09	2.41742e-07	1.2514
PATH:05200	Pathways in cancer	FGFR2	FGFR2	Fibroblast growth factor receptor 2 (Bacteria-expressed kinase, keratinocyte growth factor receptor, craniofacial dysostosis 1, Crouzon syndrome, Pfeiffer syndrome, Jackson-Weiss syndrome), isoform CRA_k	4.56261e-09	2.41742e-07	1.2514
PATH:05200	Pathways in cancer	CASP9	CASP9	Caspase-9	4.56261e-09	2.41742e-07	1.2514
PATH:05200	Pathways in cancer	PIAS2	PIAS2	Protein inhibitor of activated STAT, 2, isoform CRA_a	4.56261e-09	2.41742e-07	1.2514
PATH:05200	Pathways in cancer	ARNT	ARNT	cDNA FLJ75039, highly similar to Homo sapiens aryl hydrocarbon receptor nuclear translocator (ARNT), transcript variant 3, mRNA	4.56261e-09	2.41742e-07	1.2514
PATH:05200	Pathways in cancer	ERBB2	ERBB2	cDNA FLJ55711, highly similar to Receptor tyrosine-protein kinase erbB-2 (EC 2.7.10.1)	4.56261e-09	2.41742e-07	1.2514
PATH:05200	Pathways in cancer	FGF22	FGF22	Fibroblast growth factor 22	4.56261e-09	2.41742e-07	1.2514
PATH:05200	Pathways in cancer	AXIN2	AXIN2	Axin 2 (Conductin, axil), isoform CRA_a	4.56261e-09	2.41742e-07	1.2514
PATH:05200	Pathways in cancer	FGF12	FGF12	Fibroblast growth factor 12	4.56261e-09	2.41742e-07	1.2514
PATH:05200	Pathways in cancer	RB1	RB1	Retinoblastoma 1 (Including osteosarcoma), isoform CRA_a	4.56261e-09	2.41742e-07	1.2514
PATH:05200	Pathways in cancer	WNT3A	WNT3A	Protein Wnt-3a	4.56261e-09	2.41742e-07	1.2514
PATH:05200	Pathways in cancer	RUNX1T1	RUNX1T1	Protein CBFA2T1	4.56261e-09	2.41742e-07	1.2514
PATH:05200	Pathways in cancer	MAP2K2	MAP2K2	Mitogen-activated protein kinase kinase 2, isoform CRA_d	4.56261e-09	2.41742e-07	1.2514
PATH:05200	Pathways in cancer	CBLC	CBLC	E3 ubiquitin-protein ligase CBL-C	4.56261e-09	2.41742e-07	1.2514
PATH:05200	Pathways in cancer	HRAS	HRAS	GTPase HRas	4.56261e-09	2.41742e-07	1.2514
PATH:05200	Pathways in cancer	PIK3CG	PIK3CG	Phosphoinositide-3-kinase, catalytic, gamma polypeptide, isoform CRA_a	4.56261e-09	2.41742e-07	1.2514
PATH:05200	Pathways in cancer	FGF21	FGF21	Fibroblast growth factor 21	4.56261e-09	2.41742e-07	1.2514
PATH:05200	Pathways in cancer	JAK1	JAK1	Jak1 isoform B	4.56261e-09	2.41742e-07	1.2514
PATH:05200	Pathways in cancer	TRAF2	TRAF2	TNF receptor-associated factor 2, isoform CRA_a	4.56261e-09	2.41742e-07	1.2514
PATH:05200	Pathways in cancer	PLCG2	PLCG2	1-phosphatidylinositol 4,5-bisphosphate phosphodiesterase gamma-2	4.56261e-09	2.41742e-07	1.2514
PATH:05200	Pathways in cancer	RAC2	RAC2	Ras-related C3 botulinum toxin substrate 2 (Rho family, small GTP binding protein Rac2), isoform CRA_a	4.56261e-09	2.41742e-07	1.2514
PATH:05200	Pathways in cancer	HIF1A	HIF1A	Hypoxia-inducible factor 1, alpha subunit (Basic helix-loop-helix transcription factor), isoform CRA_a	4.56261e-09	2.41742e-07	1.2514
PATH:05200	Pathways in cancer	MAX	MAX	MYC associated factor X, isoform CRA_d	4.56261e-09	2.41742e-07	1.2514
PATH:05200	Pathways in cancer	FGFR1	FGFR1	Fibroblast growth factor receptor FGFR-1 secreted form protein	4.56261e-09	2.41742e-07	1.2514
PATH:05200	Pathways in cancer	FGF14	FGF14	Fibroblast growth factor 14	4.56261e-09	2.41742e-07	1.2514
PATH:05200	Pathways in cancer	RAC1	RAC1	cDNA FLJ77333, highly similar to Homo sapiens ras-related C3 botulinum toxin substrate 1 (rho family, small GTP binding protein Rac1) (RAC1), transcript variant Rac1b, mRNA	4.56261e-09	2.41742e-07	1.2514
PATH:05200	Pathways in cancer	TCF7	TCF7	cDNA FLJ33018 fis, clone THYMU1000459, highly similar to Homo sapiens transcription factor 7 (T-cell specific, HMG-box) (TCF7), transcript variant 5, mRNA	4.56261e-09	2.41742e-07	1.2514
PATH:05200	Pathways in cancer	JUP	JUP	Junction plakoglobin, isoform CRA_a	4.56261e-09	2.41742e-07	1.2514
PATH:05200	Pathways in cancer	GLI3	GLI3	GLI-Kruppel family member GLI3 (Greig cephalopolysyndactyly syndrome), isoform CRA_a	4.56261e-09	2.41742e-07	1.2514
PATH:05200	Pathways in cancer	VEGFC	VEGFC	Vascular endothelial growth factor C	4.56261e-09	2.41742e-07	1.2514
PATH:05200	Pathways in cancer	PLD1	PLD1	Phospholipase D1 variant	4.56261e-09	2.41742e-07	1.2514
PATH:05200	Pathways in cancer	LAMA4	LAMA4	Laminin subunit alpha-4	4.56261e-09	2.41742e-07	1.2514
PATH:05200	Pathways in cancer	CTNNA1	CTNNA1	Catenin alpha-1	4.56261e-09	2.41742e-07	1.2514
PATH:05200	Pathways in cancer	PTGS2	PTGS2	Prostaglandin-endoperoxidase synthase 2	4.56261e-09	2.41742e-07	1.2514
PATH:05200	Pathways in cancer	DVL1	DVL1	Dishevelled, dsh homolog 1 (Drosophila), isoform CRA_a	4.56261e-09	2.41742e-07	1.2514
PATH:05200	Pathways in cancer	PIAS1	PIAS1	Protein inhibitor of activated STAT1	4.56261e-09	2.41742e-07	1.2514
PATH:05200	Pathways in cancer	PIK3R1	PIK3R1	cDNA FLJ44373 fis, clone TRACH3009455, highly similar to Phosphatidylinositol 3-kinase regulatory subunit alpha	4.56261e-09	2.41742e-07	1.2514
PATH:05200	Pathways in cancer	HHIP	HHIP	cDNA FLJ77575, highly similar to Homo sapiens hedgehog interacting protein (HHIP), mRNA	4.56261e-09	2.41742e-07	1.2514
PATH:05200	Pathways in cancer	TP53	TP53	Cellular tumor antigen p53	4.56261e-09	2.41742e-07	1.2514
PATH:05200	Pathways in cancer	RXRA	RXRA	Retinoid X nuclear receptor alpha	4.56261e-09	2.41742e-07	1.2514
PATH:05200	Pathways in cancer	MSH3	MSH3	cDNA FLJ75589, highly similar to Homo sapiens mutS homolog 3 (E. coli) (MSH3), mRNA	4.56261e-09	2.41742e-07	1.2514
PATH:05200	Pathways in cancer	LAMA3	LAMA3	Laminin subunit alpha-3	4.56261e-09	2.41742e-07	1.2514
PATH:05200	Pathways in cancer	WNT10A	WNT10A	Protein Wnt-10a	4.56261e-09	2.41742e-07	1.2514
PATH:05200	Pathways in cancer	ITGB1	ITGB1	Integrin beta-1	4.56261e-09	2.41742e-07	1.2514
PATH:05200	Pathways in cancer	BIRC7	BIRC7	Baculoviral IAP repeat-containing protein 7	4.56261e-09	2.41742e-07	1.2514
PATH:05200	Pathways in cancer	COL4A3	COL4A3	Collagen, type IV, alpha 3 (Goodpasture antigen), isoform CRA_d	4.56261e-09	2.41742e-07	1.2514
PATH:05200	Pathways in cancer	AXIN1	AXIN1	Axin-1	4.56261e-09	2.41742e-07	1.2514
PATH:05200	Pathways in cancer	DAPK1	DAPK1	Death-associated protein kinase beta	4.56261e-09	2.41742e-07	1.2514
PATH:05200	Pathways in cancer	LAMA5	LAMA5	Laminin subunit alpha-5	4.56261e-09	2.41742e-07	1.2514
PATH:05200	Pathways in cancer	E2F1	E2F1	Transcription factor E2F1	4.56261e-09	2.41742e-07	1.2514
PATH:05200	Pathways in cancer	CDKN1B	CDKN1B	Truncated cyclin-dependent kinase inhibitor 1B	4.56261e-09	2.41742e-07	1.2514
PATH:05200	Pathways in cancer	CTNNA2	CTNNA2	Catenin alpha-2	4.56261e-09	2.41742e-07	1.2514
PATH:05200	Pathways in cancer	FGF17	FGF17	Fibroblast growth factor 17	4.56261e-09	2.41742e-07	1.2514
PATH:05200	Pathways in cancer	DAPK3	DAPK3	cDNA FLJ14684 fis, clone NT2RP2004933, highly similar to Death-associated protein kinase 3 (EC 2.7.11.1)	4.56261e-09	2.41742e-07	1.2514
PATH:05200	Pathways in cancer	TRAF3	TRAF3	TNF receptor-associated factor 3, isoform CRA_a	4.56261e-09	2.41742e-07	1.2514
PATH:05200	Pathways in cancer	BMP2	BMP2	Bone morphogenetic protein 2, isoform CRA_b	4.56261e-09	2.41742e-07	1.2514
PATH:05200	Pathways in cancer	PRKCB	PRKCB	Protein kinase C beta type	4.56261e-09	2.41742e-07	1.2514
PATH:05200	Pathways in cancer	NOS2	NOS2	cDNA FLJ60219, highly similar to Nitric oxide synthase, inducible (EC 1.14.13.39)	4.56261e-09	2.41742e-07	1.2514
PATH:05200	Pathways in cancer	PTCH1	PTCH1	Protein patched homolog 1	4.56261e-09	2.41742e-07	1.2514
PATH:05200	Pathways in cancer	FZD9	FZD9	Frizzled-9	4.56261e-09	2.41742e-07	1.2514
PATH:05200	Pathways in cancer	RUNX1	RUNX1	Runt-related transcription factor 1/NDC1 transmembrane nucleoporin fusion protein	4.56261e-09	2.41742e-07	1.2514
PATH:05200	Pathways in cancer	EPAS1	EPAS1	cDNA FLJ41851 fis, clone NT2RI3003925, highly similar to Endothelial PAS domain-containing protein 1	4.56261e-09	2.41742e-07	1.2514
PATH:05200	Pathways in cancer	ITGA2	ITGA2	Integrin alpha-2	4.56261e-09	2.41742e-07	1.2514
PATH:05200	Pathways in cancer	E2F3	E2F3	Transcription factor E2F3	4.56261e-09	2.41742e-07	1.2514
PATH:05200	Pathways in cancer	FGF19	FGF19	Fibroblast growth factor 19	4.56261e-09	2.41742e-07	1.2514
PATH:05200	Pathways in cancer	FGF23	FGF23	Fibroblast growth factor 23	4.56261e-09	2.41742e-07	1.2514
PATH:05200	Pathways in cancer	PML	PML	Protein PML	4.56261e-09	2.41742e-07	1.2514
PATH:04010	MAPK signaling pathway	PPP5C	PPP5C	Serine/threonine-protein phosphatase 5	5.10722e-09	2.41742e-07	1.27489
PATH:04010	MAPK signaling pathway	PRKACG	PRKACG	cAMP-dependent protein kinase catalytic subunit gamma	5.10722e-09	2.41742e-07	1.27489
PATH:04010	MAPK signaling pathway	MEF2C	MEF2C	MADS box transcription enhancer factor 2, polypeptide C (Myocyte enhancer factor 2C), isoform CRA_a	5.10722e-09	2.41742e-07	1.27489
PATH:04010	MAPK signaling pathway	CACNA1G	CACNA1G	cDNA FLJ51880, highly similar to Homo sapiens calcium channel, voltage-dependent, alpha 1G subunit, transcript variant 11, mRNA	5.10722e-09	2.41742e-07	1.27489
PATH:04010	MAPK signaling pathway	FGFR3	FGFR3	FGFR3 protein	5.10722e-09	2.41742e-07	1.27489
PATH:04010	MAPK signaling pathway	RAF1	RAF1	cDNA FLJ57286, highly similar to RAF proto-oncogene serine/threonine-protein kinase (EC 2.7.11.1)	5.10722e-09	2.41742e-07	1.27489
PATH:04010	MAPK signaling pathway	MAPK8IP3	MAPK8IP3	C-Jun-amino-terminal kinase-interacting protein 3	5.10722e-09	2.41742e-07	1.27489
PATH:04010	MAPK signaling pathway	BDNF	BDNF	Brain-derived neurotrophic factor BDNF7	5.10722e-09	2.41742e-07	1.27489
PATH:04010	MAPK signaling pathway	MAP3K6	MAP3K6	Mitogen-activated protein kinase kinase kinase 6	5.10722e-09	2.41742e-07	1.27489
PATH:04010	MAPK signaling pathway	DUSP6	DUSP6	Dual specificity protein phosphatase	5.10722e-09	2.41742e-07	1.27489
PATH:04010	MAPK signaling pathway	FGF10	FGF10	Fibroblast growth factor 10	5.10722e-09	2.41742e-07	1.27489
PATH:04010	MAPK signaling pathway	PDGFRB	PDGFRB	Tyrosine-protein kinase receptor	5.10722e-09	2.41742e-07	1.27489
PATH:04010	MAPK signaling pathway	MAP4K4	MAP4K4	cDNA FLJ56564, highly similar to Mitogen-activated protein kinase kinase kinase kinase 4 (EC 2.7.11.1)	5.10722e-09	2.41742e-07	1.27489
PATH:04010	MAPK signaling pathway	MAP3K1	MAP3K1	Mitogen-activated protein kinase kinase kinase 1	5.10722e-09	2.41742e-07	1.27489
PATH:04010	MAPK signaling pathway	CDC42	CDC42	Cell division cycle 42 (GTP binding protein, 25kDa), isoform CRA_a	5.10722e-09	2.41742e-07	1.27489
PATH:04010	MAPK signaling pathway	RASGRP1	RASGRP1	cDNA, FLJ94771, highly similar to Homo sapiens RAS guanyl releasing protein 1 (calcium and DAG-regulated) (RASGRP1), mRNA	5.10722e-09	2.41742e-07	1.27489
PATH:04010	MAPK signaling pathway	CACNG3	CACNG3	Voltage-dependent calcium channel gamma subunit	5.10722e-09	2.41742e-07	1.27489
PATH:04010	MAPK signaling pathway	TAOK3	TAOK3	cDNA FLJ76732, highly similar to Homo sapiens TAO kinase 3 (TAOK3), mRNA	5.10722e-09	2.41742e-07	1.27489
PATH:04010	MAPK signaling pathway	EGF	EGF	Pro-epidermal growth factor	5.10722e-09	2.41742e-07	1.27489
PATH:04010	MAPK signaling pathway	EGFR	EGFR	Epidermal growth factor receptor variant	5.10722e-09	2.41742e-07	1.27489
PATH:04010	MAPK signaling pathway	TGFBR2	TGFBR2	TGF-beta receptor type-2	5.10722e-09	2.41742e-07	1.27489
PATH:04010	MAPK signaling pathway	KRAS	KRAS	V-Ki-ras2 Kirsten rat sarcoma viral oncogene homolog, isoform CRA_b	5.10722e-09	2.41742e-07	1.27489
PATH:04010	MAPK signaling pathway	RASGRP3	RASGRP3	Ras guanyl-releasing protein 3	5.10722e-09	2.41742e-07	1.27489
PATH:04010	MAPK signaling pathway	TNF	TNF	Tumor necrosis factor alpha	5.10722e-09	2.41742e-07	1.27489
PATH:04010	MAPK signaling pathway	CHP1	CHP1	Calcium binding protein P22, isoform CRA_a	5.10722e-09	2.41742e-07	1.27489
PATH:04010	MAPK signaling pathway	IKBKB	IKBKB	IKBKB protein	5.10722e-09	2.41742e-07	1.27489
PATH:04010	MAPK signaling pathway	MOS	MOS	Proto-oncogene serine/threonine-protein kinase mos	5.10722e-09	2.41742e-07	1.27489
PATH:04010	MAPK signaling pathway	MAP2K4	MAP2K4	cDNA FLJ52538, highly similar to Dual specificity mitogen-activated proteinkinase kinase 4 (EC 2.7.12.2)	5.10722e-09	2.41742e-07	1.27489
PATH:04010	MAPK signaling pathway	PLA2G1B	PLA2G1B	Phospholipase A(2)	5.10722e-09	2.41742e-07	1.27489
PATH:04010	MAPK signaling pathway	HSPB1	HSPB1	Heat shock protein beta-1	5.10722e-09	2.41742e-07	1.27489
PATH:04010	MAPK signaling pathway	FGF4	FGF4	Fibroblast growth factor 4	5.10722e-09	2.41742e-07	1.27489
PATH:04010	MAPK signaling pathway	MAPKAPK3	MAPKAPK3	Mitogen-activated protein kinase-activated protein kinase 3, isoform CRA_a	5.10722e-09	2.41742e-07	1.27489
PATH:04010	MAPK signaling pathway	TGFB1	TGFB1	Transforming growth factor, beta 1 (Camurati-Engelmann disease), isoform CRA_a	5.10722e-09	2.41742e-07	1.27489
PATH:04010	MAPK signaling pathway	RAP1B	RAP1B	RAP1B, member of RAS oncogene family, isoform CRA_a	5.10722e-09	2.41742e-07	1.27489
PATH:04010	MAPK signaling pathway	MAP3K3	MAP3K3	Mitogen-activated protein kinase kinase kinase 3 variant 2	5.10722e-09	2.41742e-07	1.27489
PATH:04010	MAPK signaling pathway	TRAF6	TRAF6	TNF receptor-associated factor 6	5.10722e-09	2.41742e-07	1.27489
PATH:04010	MAPK signaling pathway	PPP3CA	PPP3CA	Serine/threonine-protein phosphatase 2B catalytic subunit alpha isoform	5.10722e-09	2.41742e-07	1.27489
PATH:04010	MAPK signaling pathway	MAPK8	MAPK8	Mitogen-activated protein kinase 8	5.10722e-09	2.41742e-07	1.27489
PATH:04010	MAPK signaling pathway	RASGRP4	RASGRP4	RAS guanyl-releasing protein 4	5.10722e-09	2.41742e-07	1.27489
PATH:04010	MAPK signaling pathway	CACNA1A	CACNA1A	Voltage-dependent P/Q-type calcium channel subunit alpha-1A	5.10722e-09	2.41742e-07	1.27489
PATH:04010	MAPK signaling pathway	MAPK1	MAPK1	Mitogen-activated protein kinase 1	5.10722e-09	2.41742e-07	1.27489
PATH:04010	MAPK signaling pathway	CACNG2	CACNG2	Voltage-dependent calcium channel gamma-2 subunit	5.10722e-09	2.41742e-07	1.27489
PATH:04010	MAPK signaling pathway	FGF3	FGF3	Fibroblast growth factor 3	5.10722e-09	2.41742e-07	1.27489
PATH:04010	MAPK signaling pathway	MAP4K3	MAP4K3	cDNA FLJ11491 fis, clone HEMBA1001921, highly similar to Mitogen-activated protein kinase kinase kinase kinase 3 (EC 2.7.11.1)	5.10722e-09	2.41742e-07	1.27489
PATH:04010	MAPK signaling pathway	PRKACB	PRKACB	cAMP-dependent protein kinase catalytic subunit beta isoform 2	5.10722e-09	2.41742e-07	1.27489
PATH:04010	MAPK signaling pathway	PTPN5	PTPN5	Protein-tyrosine-phosphatase	5.10722e-09	2.41742e-07	1.27489
PATH:04010	MAPK signaling pathway	DUSP7	DUSP7	Dual-specificity protein phosphatase 7	5.10722e-09	2.41742e-07	1.27489
PATH:04010	MAPK signaling pathway	ATF2	ATF2	Activating transcription factor 2 splice variant ATF2-var3	5.10722e-09	2.41742e-07	1.27489
PATH:04010	MAPK signaling pathway	ARRB2	ARRB2	cDNA FLJ76796, highly similar to Homo sapiens arrestin, beta 2 (ARRB2), transcript variant 2, mRNA	5.10722e-09	2.41742e-07	1.27489
PATH:04010	MAPK signaling pathway	CACNA1B	CACNA1B	Calcium channel, voltage-dependent, L type, alpha 1B subunit, isoform CRA_a	5.10722e-09	2.41742e-07	1.27489
PATH:04010	MAPK signaling pathway	PLA2G2E	PLA2G2E	Group IIE secretory phospholipase A2	5.10722e-09	2.41742e-07	1.27489
PATH:04010	MAPK signaling pathway	MAP4K1	MAP4K1	cDNA FLJ50326, highly similar to Mitogen-activated protein kinase kinase kinase kinase 1 (EC 2.7.11.1)	5.10722e-09	2.41742e-07	1.27489
PATH:04010	MAPK signaling pathway	RASGRP2	RASGRP2	RAS guanyl-releasing protein 2	5.10722e-09	2.41742e-07	1.27489
PATH:04010	MAPK signaling pathway	PTPN7	PTPN7	Protein-tyrosine-phosphatase	5.10722e-09	2.41742e-07	1.27489
PATH:04010	MAPK signaling pathway	TAB2	TAB2	cDNA FLJ57993, highly similar to Mitogen-activated protein kinase kinase kinase7-interacting protein 2	5.10722e-09	2.41742e-07	1.27489
PATH:04010	MAPK signaling pathway	PAK1	PAK1	Non-specific serine/threonine protein kinase	5.10722e-09	2.41742e-07	1.27489
PATH:04010	MAPK signaling pathway	STK4	STK4	Serine/threonine-protein kinase 4	5.10722e-09	2.41742e-07	1.27489
PATH:04010	MAPK signaling pathway	DAXX	DAXX	Death-associated protein 6, isoform CRA_a	5.10722e-09	2.41742e-07	1.27489
PATH:04010	MAPK signaling pathway	GNG12	GNG12	Guanine nucleotide-binding protein subunit gamma	5.10722e-09	2.41742e-07	1.27489
PATH:04010	MAPK signaling pathway	PLA2G3	PLA2G3	Group 3 secretory phospholipase A2	5.10722e-09	2.41742e-07	1.27489
PATH:04010	MAPK signaling pathway	CACNG7	CACNG7	Voltage-dependent calcium channel gamma-7 subunit	5.10722e-09	2.41742e-07	1.27489
PATH:04010	MAPK signaling pathway	CACNA1S	CACNA1S	Voltage-dependent L-type calcium channel subunit alpha-1S	5.10722e-09	2.41742e-07	1.27489
PATH:04010	MAPK signaling pathway	HSPA1A	HSPA1A	Heat shock 70kDa protein 1B	5.10722e-09	2.41742e-07	1.27489
PATH:04010	MAPK signaling pathway	CRK	CRK	V-crk sarcoma virus CT10 oncogene homolog (Avian)	5.10722e-09	2.41742e-07	1.27489
PATH:04010	MAPK signaling pathway	MRAS	MRAS	Ras-related protein M-Ras	5.10722e-09	2.41742e-07	1.27489
PATH:04010	MAPK signaling pathway	TGFBR1	TGFBR1	Mutant transforming growth factor beta receptor I	5.10722e-09	2.41742e-07	1.27489
PATH:04010	MAPK signaling pathway	MYC	MYC	V-myc myelocytomatosis viral oncogene homolog (Avian), isoform CRA_a	5.10722e-09	2.41742e-07	1.27489
PATH:04010	MAPK signaling pathway	CACNA1C	CACNA1C	cDNA FLJ50301, highly similar to Voltage-dependent L-type calcium channel subunit alpha-1C	5.10722e-09	2.41742e-07	1.27489
PATH:04010	MAPK signaling pathway	MAP3K13	MAP3K13	Mitogen-activated protein kinase kinase kinase 13	5.10722e-09	2.41742e-07	1.27489
PATH:04010	MAPK signaling pathway	CACNA1D	CACNA1D	cDNA FLJ51831, highly similar to Voltage-dependent L-type calcium channel subunit alpha-1D	5.10722e-09	2.41742e-07	1.27489
PATH:04010	MAPK signaling pathway	PDGFA	PDGFA	Platelet-derived growth factor alpha polypeptide, isoform CRA_a	5.10722e-09	2.41742e-07	1.27489
PATH:04010	MAPK signaling pathway	MAPK8IP1	MAPK8IP1	cDNA FLJ61291, highly similar to C-jun-amino-terminal kinase-interactingprotein 1	5.10722e-09	2.41742e-07	1.27489
PATH:04010	MAPK signaling pathway	NF1	NF1	Neurofibromin 1 (Neurofibromatosis, von Recklinghausen disease, Watson disease), isoform CRA_a	5.10722e-09	2.41742e-07	1.27489
PATH:04010	MAPK signaling pathway	JMJD7-PLA2G4B	JMJD7-PLA2G4B	JMJD7-PLA2G4B readthrough	5.10722e-09	2.41742e-07	1.27489
PATH:04010	MAPK signaling pathway	CACNA2D2	CACNA2D2	Voltage-dependent calcium channel subunit alpha-2/delta-2	5.10722e-09	2.41742e-07	1.27489
PATH:04010	MAPK signaling pathway	CACNA2D1	CACNA2D1	Putative uncharacterized protein CACNA2D1	5.10722e-09	2.41742e-07	1.27489
PATH:04010	MAPK signaling pathway	CACNG5	CACNG5	Voltage-dependent calcium channel gamma-5 subunit	5.10722e-09	2.41742e-07	1.27489
PATH:04010	MAPK signaling pathway	PLA2G4C	PLA2G4C	Phospholipase A2, group IVC (Cytosolic, calcium-independent), isoform CRA_d	5.10722e-09	2.41742e-07	1.27489
PATH:04010	MAPK signaling pathway	TNFRSF1A	TNFRSF1A	Tumor necrosis factor receptor superfamily member 1A	5.10722e-09	2.41742e-07	1.27489
PATH:04010	MAPK signaling pathway	MAP3K4	MAP3K4	Mitogen-activated protein kinase kinase kinase 4	5.10722e-09	2.41742e-07	1.27489
PATH:04010	MAPK signaling pathway	RPS6KA5	RPS6KA5	Ribosomal protein S6 kinase alpha-5	5.10722e-09	2.41742e-07	1.27489
PATH:04010	MAPK signaling pathway	PLA2G2F	PLA2G2F	Group IIF secretory phospholipase A2	5.10722e-09	2.41742e-07	1.27489
PATH:04010	MAPK signaling pathway	CACNG6	CACNG6	Voltage-dependent calcium channel gamma subunit	5.10722e-09	2.41742e-07	1.27489
PATH:04010	MAPK signaling pathway	FGF9	FGF9	Fibroblast growth factor 9	5.10722e-09	2.41742e-07	1.27489
PATH:04010	MAPK signaling pathway	DUSP3	DUSP3	Dual specificity phosphatase 3	5.10722e-09	2.41742e-07	1.27489
PATH:04010	MAPK signaling pathway	STK3	STK3	Serine/threonine-protein kinase 3	5.10722e-09	2.41742e-07	1.27489
PATH:04010	MAPK signaling pathway	FGF7	FGF7	Fibroblast growth factor 7	5.10722e-09	2.41742e-07	1.27489
PATH:04010	MAPK signaling pathway	SOS1	SOS1	Son of sevenless homolog 1 (Drosophila), isoform CRA_d	5.10722e-09	2.41742e-07	1.27489
PATH:04010	MAPK signaling pathway	PLA2G2D	PLA2G2D	Phospholipase A(2)	5.10722e-09	2.41742e-07	1.27489
PATH:04010	MAPK signaling pathway	PAK2	PAK2	Non-specific serine/threonine protein kinase	5.10722e-09	2.41742e-07	1.27489
PATH:04010	MAPK signaling pathway	MAPK9	MAPK9	Mitogen-activated protein kinase 9 isoform JNK2 alpha 4	5.10722e-09	2.41742e-07	1.27489
PATH:04010	MAPK signaling pathway	MAP3K5	MAP3K5	cDNA FLJ51736, highly similar to Mitogen-activated protein kinase kinase kinase 5 (EC 2.7.11.25)	5.10722e-09	2.41742e-07	1.27489
PATH:04010	MAPK signaling pathway	CACNG4	CACNG4	Voltage-dependent calcium channel gamma subunit	5.10722e-09	2.41742e-07	1.27489
PATH:04010	MAPK signaling pathway	NGF	NGF	Beta-nerve growth factor	5.10722e-09	2.41742e-07	1.27489
PATH:04010	MAPK signaling pathway	CACNA1E	CACNA1E	Calcium channel, voltage-dependent, alpha 1E subunit, isoform CRA_d	5.10722e-09	2.41742e-07	1.27489
PATH:04010	MAPK signaling pathway	FGF8	FGF8	Fibroblast growth factor 8	5.10722e-09	2.41742e-07	1.27489
PATH:04010	MAPK signaling pathway	FGF20	FGF20	Fibroblast growth factor 20	5.10722e-09	2.41742e-07	1.27489
PATH:04010	MAPK signaling pathway	NFATC4	NFATC4	cDNA FLJ55193, highly similar to Nuclear factor of activated T-cells, cytoplasmic 4	5.10722e-09	2.41742e-07	1.27489
PATH:04010	MAPK signaling pathway	NR4A1	NR4A1	Nuclear receptor subfamily 4, group A, member 1, isoform CRA_d	5.10722e-09	2.41742e-07	1.27489
PATH:04010	MAPK signaling pathway	FAS	FAS	Truncated tumor necrosis factor receptor superfamily member 6	5.10722e-09	2.41742e-07	1.27489
PATH:04010	MAPK signaling pathway	PLA2G6	PLA2G6	cDNA FLJ78736, highly similar to Homo sapiens phospholipase A2, group VI (cytosolic, calcium-independent) (PLA2G6), transcript variant 2, mRNA	5.10722e-09	2.41742e-07	1.27489
PATH:04010	MAPK signaling pathway	IL1R1	IL1R1	Interleukin-1 receptor type 1	5.10722e-09	2.41742e-07	1.27489
PATH:04010	MAPK signaling pathway	DUSP16	DUSP16	Dual specificity phosphatase 16, isoform CRA_a	5.10722e-09	2.41742e-07	1.27489
PATH:04010	MAPK signaling pathway	CACNB2	CACNB2	cDNA FLJ57842, highly similar to Voltage-dependent L-type calcium channel subunit beta-2	5.10722e-09	2.41742e-07	1.27489
PATH:04010	MAPK signaling pathway	PPM1A	PPM1A	Protein phosphatase 1A (Formerly 2C), magnesium-dependent, alpha isoform, isoform CRA_a	5.10722e-09	2.41742e-07	1.27489
PATH:04010	MAPK signaling pathway	AKT2	AKT2	cDNA FLJ31217 fis, clone KIDNE2004095, highly similar to RAC-beta serine/threonine-protein kinase (EC 2.7.11.1)	5.10722e-09	2.41742e-07	1.27489
PATH:04010	MAPK signaling pathway	GRB2	GRB2	cDNA, FLJ96637, Homo sapiens growth factor receptor-bound protein 2 (GRB2), mRNA	5.10722e-09	2.41742e-07	1.27489
PATH:04010	MAPK signaling pathway	NTF3	NTF3	Neurotrophin-3	5.10722e-09	2.41742e-07	1.27489
PATH:04010	MAPK signaling pathway	RPS6KA2	RPS6KA2	Ribosomal protein S6 kinase alpha-2	5.10722e-09	2.41742e-07	1.27489
PATH:04010	MAPK signaling pathway	NLK	NLK	Mitogen-activated protein kinase	5.10722e-09	2.41742e-07	1.27489
PATH:04010	MAPK signaling pathway	PRKCA	PRKCA	Protein kinase C, alpha	5.10722e-09	2.41742e-07	1.27489
PATH:04010	MAPK signaling pathway	DUSP2	DUSP2	Dual specificity protein phosphatase 2	5.10722e-09	2.41742e-07	1.27489
PATH:04010	MAPK signaling pathway	PLA2G4A	PLA2G4A	cDNA FLJ75258, highly similar to Homo sapiens phospholipase A2, group IVA (cytosolic, calcium-dependent) (PLA2G4A), mRNA	5.10722e-09	2.41742e-07	1.27489
PATH:04010	MAPK signaling pathway	FGF6	FGF6	Fibroblast growth factor 6	5.10722e-09	2.41742e-07	1.27489
PATH:04010	MAPK signaling pathway	CDC25B	CDC25B	cDNA FLJ35394 fis, clone SKNSH2002768, highly similar to M-PHASE INDUCER PHOSPHATASE 2 (EC 3.1.3.48)	5.10722e-09	2.41742e-07	1.27489
PATH:04010	MAPK signaling pathway	AKT3	AKT3	AKT3 protein	5.10722e-09	2.41742e-07	1.27489
PATH:04010	MAPK signaling pathway	MKNK2	MKNK2	Putative map kinase interacting kinase [Homo sapiens]	5.10722e-09	2.41742e-07	1.27489
PATH:04010	MAPK signaling pathway	NTRK1	NTRK1	Tyrosine-protein kinase receptor	5.10722e-09	2.41742e-07	1.27489
PATH:04010	MAPK signaling pathway	DUSP8	DUSP8	Dual specificity protein phosphatase 8	5.10722e-09	2.41742e-07	1.27489
PATH:04010	MAPK signaling pathway	PLA2G5	PLA2G5	Phospholipase A(2)	5.10722e-09	2.41742e-07	1.27489
PATH:04010	MAPK signaling pathway	NTF4	NTF4	Neurotrophin 5 (Neurotrophin 4/5), isoform CRA_a	5.10722e-09	2.41742e-07	1.27489
PATH:04010	MAPK signaling pathway	CACNA2D3	CACNA2D3	Voltage-dependent calcium channel subunit alpha-2/delta-3	5.10722e-09	2.41742e-07	1.27489
PATH:04010	MAPK signaling pathway	PLA2G12B	PLA2G12B	Group XIIB secretory phospholipase A2-like protein	5.10722e-09	2.41742e-07	1.27489
PATH:04010	MAPK signaling pathway	RPS6KA1	RPS6KA1	cDNA FLJ53289, highly similar to Ribosomal protein S6 kinase alpha-1 (EC 2.7.11.1)	5.10722e-09	2.41742e-07	1.27489
PATH:04010	MAPK signaling pathway	MAP3K12	MAP3K12	Mitogen-activated protein kinase kinase kinase 12, isoform CRA_b	5.10722e-09	2.41742e-07	1.27489
PATH:04010	MAPK signaling pathway	CACNB3	CACNB3	cDNA FLJ58949, highly similar to Voltage-dependent L-type calcium channel subunit beta-3	5.10722e-09	2.41742e-07	1.27489
PATH:04010	MAPK signaling pathway	PTPRR	PTPRR	Protein-tyrosine-phosphatase	5.10722e-09	2.41742e-07	1.27489
PATH:04010	MAPK signaling pathway	FGF1	FGF1	Fibroblast growth factor 1	5.10722e-09	2.41742e-07	1.27489
PATH:04010	MAPK signaling pathway	IL1R2	IL1R2	Interleukin-1 receptor type 2	5.10722e-09	2.41742e-07	1.27489
PATH:04010	MAPK signaling pathway	FOS	FOS	Proto-oncogene c-Fos	5.10722e-09	2.41742e-07	1.27489
PATH:04010	MAPK signaling pathway	PPM1B	PPM1B	cDNA FLJ77281, highly similar to Homo sapiens protein phosphatase 1B (formerly 2C),magnesium-dependent, beta isoform (PPM1B), transcript variant 2,mRNA	5.10722e-09	2.41742e-07	1.27489
PATH:04010	MAPK signaling pathway	HSPA1B	HSPA1B	cDNA FLJ54328, highly similar to Heat shock 70 kDa protein 1	5.10722e-09	2.41742e-07	1.27489
PATH:04010	MAPK signaling pathway	GADD45A	GADD45A	Growth arrest and DNA damage-inducible protein GADD45 alpha	5.10722e-09	2.41742e-07	1.27489
PATH:04010	MAPK signaling pathway	HSPA2	HSPA2	Heat shock 70kDa protein 2, isoform CRA_a	5.10722e-09	2.41742e-07	1.27489
PATH:04010	MAPK signaling pathway	PDGFRA	PDGFRA	Platelet-derived growth factor receptor alpha	5.10722e-09	2.41742e-07	1.27489
PATH:04010	MAPK signaling pathway	MAP2K1	MAP2K1	Mitogen-activated protein kinase kinase 1, isoform CRA_a	5.10722e-09	2.41742e-07	1.27489
PATH:04010	MAPK signaling pathway	PLA2G10	PLA2G10	Phospholipase A(2)	5.10722e-09	2.41742e-07	1.27489
PATH:04010	MAPK signaling pathway	RPS6KA4	RPS6KA4	cDNA FLJ51927, highly similar to Ribosomal protein S6 kinase alpha-4 (EC 2.7.11.1)	5.10722e-09	2.41742e-07	1.27489
PATH:04010	MAPK signaling pathway	MAPKAPK5	MAPKAPK5	MAP kinase-activated protein kinase 5	5.10722e-09	2.41742e-07	1.27489
PATH:04010	MAPK signaling pathway	CACNB1	CACNB1	cDNA FLJ45350 fis, clone BRHIP3011567, highly similar to Voltage-dependent L-type calcium channelsubunit beta-1	5.10722e-09	2.41742e-07	1.27489
PATH:04010	MAPK signaling pathway	DUSP1	DUSP1	cDNA, FLJ79220, highly similar to Dual specificity protein phosphatase 1 (EC3.1.3.48)	5.10722e-09	2.41742e-07	1.27489
PATH:04010	MAPK signaling pathway	CACNG8	CACNG8	Voltage-dependent calcium channel gamma-8 subunit	5.10722e-09	2.41742e-07	1.27489
PATH:04010	MAPK signaling pathway	FGFR4	FGFR4	Fibroblast growth factor receptor 4	5.10722e-09	2.41742e-07	1.27489
PATH:04010	MAPK signaling pathway	PLA2G2A	PLA2G2A	Phospholipase A(2)	5.10722e-09	2.41742e-07	1.27489
PATH:04010	MAPK signaling pathway	AKT1	AKT1	RAC-alpha serine/threonine-protein kinase	5.10722e-09	2.41742e-07	1.27489
PATH:04010	MAPK signaling pathway	NFATC2	NFATC2	Nuclear factor of activated T-cells c2 isoform IB-IIS-deltaXa	5.10722e-09	2.41742e-07	1.27489
PATH:04010	MAPK signaling pathway	FGF5	FGF5	Fibroblast growth factor 5 isoform s'	5.10722e-09	2.41742e-07	1.27489
PATH:04010	MAPK signaling pathway	HSPA1L	HSPA1L	cDNA, FLJ96225, highly similar to Homo sapiens heat shock 70kDa protein 1-like (HSPA1L), mRNA	5.10722e-09	2.41742e-07	1.27489
PATH:04010	MAPK signaling pathway	ARRB1	ARRB1	cDNA FLJ75454, highly similar to Homo sapiens arrestin, beta 1 (ARRB1), transcript variant 1, mRNA	5.10722e-09	2.41742e-07	1.27489
PATH:04010	MAPK signaling pathway	MECOM	MECOM	Zinc finger protein Evi1	5.10722e-09	2.41742e-07	1.27489
PATH:04010	MAPK signaling pathway	PLA2G4D	PLA2G4D	Cytosolic phospholipase A2 delta	5.10722e-09	2.41742e-07	1.27489
PATH:04010	MAPK signaling pathway	FGF2	FGF2	Fibroblast growth factor 2	5.10722e-09	2.41742e-07	1.27489
PATH:04010	MAPK signaling pathway	PRKCG	PRKCG	cDNA FLJ54490, highly similar to Protein kinase C gamma type (EC 2.7.11.13)	5.10722e-09	2.41742e-07	1.27489
PATH:04010	MAPK signaling pathway	CACNB4	CACNB4	cDNA FLJ75268, highly similar to Human voltage-dependent calcium channel beta-4 subunit mRNA	5.10722e-09	2.41742e-07	1.27489
PATH:04010	MAPK signaling pathway	NFATC1	NFATC1	cDNA FLJ76687, highly similar to Homo sapiens nuclear factor of activated T-cells, cytoplasmic, calcineurin-dependent 1 (NFATC1), transcript variant 1, mRNA	5.10722e-09	2.41742e-07	1.27489
PATH:04010	MAPK signaling pathway	CACNA1I	CACNA1I	Voltage-dependent T-type calcium channel subunit alpha-1I	5.10722e-09	2.41742e-07	1.27489
PATH:04010	MAPK signaling pathway	RASA1	RASA1	RAS p21 protein activator (GTPase activating protein) 1, isoform CRA_b	5.10722e-09	2.41742e-07	1.27489
PATH:04010	MAPK signaling pathway	MAPK3	MAPK3	cDNA FLJ33690 fis, clone BRAWH2002967, highly similar to Mitogen-activated protein kinase 3 (EC 2.7.11.24)	5.10722e-09	2.41742e-07	1.27489
PATH:04010	MAPK signaling pathway	CD14	CD14	Monocyte differentiation antigen CD14	5.10722e-09	2.41742e-07	1.27489
PATH:04010	MAPK signaling pathway	FGFR2	FGFR2	Fibroblast growth factor receptor 2 (Bacteria-expressed kinase, keratinocyte growth factor receptor, craniofacial dysostosis 1, Crouzon syndrome, Pfeiffer syndrome, Jackson-Weiss syndrome), isoform CRA_k	5.10722e-09	2.41742e-07	1.27489
PATH:04010	MAPK signaling pathway	MKNK1	MKNK1	cDNA FLJ77058, highly similar to Homo sapiens MAP kinase interacting serine/threonine kinase 1 (MKNK1), transcript variant 2, mRNA	5.10722e-09	2.41742e-07	1.27489
PATH:04010	MAPK signaling pathway	DUSP10	DUSP10	cDNA FLJ52863, highly similar to Dual specificity protein phosphatase 10 (EC 3.1.3.48)	5.10722e-09	2.41742e-07	1.27489
PATH:04010	MAPK signaling pathway	SRF	SRF	Serum response factor (C-fos serum response element-binding transcription factor), isoform CRA_a	5.10722e-09	2.41742e-07	1.27489
PATH:04010	MAPK signaling pathway	FGF22	FGF22	Fibroblast growth factor 22	5.10722e-09	2.41742e-07	1.27489
PATH:04010	MAPK signaling pathway	FGF12	FGF12	Fibroblast growth factor 12	5.10722e-09	2.41742e-07	1.27489
PATH:04010	MAPK signaling pathway	MAP2K2	MAP2K2	Mitogen-activated protein kinase kinase 2, isoform CRA_d	5.10722e-09	2.41742e-07	1.27489
PATH:04010	MAPK signaling pathway	MAP3K7	MAP3K7	cDNA FLJ55358, highly similar to Mitogen-activated protein kinase kinase kinase7 (EC 2.7.11.25)	5.10722e-09	2.41742e-07	1.27489
PATH:04010	MAPK signaling pathway	HRAS	HRAS	GTPase HRas	5.10722e-09	2.41742e-07	1.27489
PATH:04010	MAPK signaling pathway	MAP2K6	MAP2K6	Mitogen-activated protein kinase kinase 6, isoform CRA_a	5.10722e-09	2.41742e-07	1.27489
PATH:04010	MAPK signaling pathway	FGF21	FGF21	Fibroblast growth factor 21	5.10722e-09	2.41742e-07	1.27489
PATH:04010	MAPK signaling pathway	TRAF2	TRAF2	TNF receptor-associated factor 2, isoform CRA_a	5.10722e-09	2.41742e-07	1.27489
PATH:04010	MAPK signaling pathway	HSPA8	HSPA8	cDNA FLJ38781 fis, clone LIVER2000216, highly similar to HEAT SHOCK COGNATE 71 kDa PROTEIN	5.10722e-09	2.41742e-07	1.27489
PATH:04010	MAPK signaling pathway	RAC2	RAC2	Ras-related C3 botulinum toxin substrate 2 (Rho family, small GTP binding protein Rac2), isoform CRA_a	5.10722e-09	2.41742e-07	1.27489
PATH:04010	MAPK signaling pathway	MAX	MAX	MYC associated factor X, isoform CRA_d	5.10722e-09	2.41742e-07	1.27489
PATH:04010	MAPK signaling pathway	FGFR1	FGFR1	Fibroblast growth factor receptor FGFR-1 secreted form protein	5.10722e-09	2.41742e-07	1.27489
PATH:04010	MAPK signaling pathway	GNA12	GNA12	Guanine nucleotide-binding protein subunit alpha-12	5.10722e-09	2.41742e-07	1.27489
PATH:04010	MAPK signaling pathway	FGF14	FGF14	Fibroblast growth factor 14	5.10722e-09	2.41742e-07	1.27489
PATH:04010	MAPK signaling pathway	RAC1	RAC1	cDNA FLJ77333, highly similar to Homo sapiens ras-related C3 botulinum toxin substrate 1 (rho family, small GTP binding protein Rac1) (RAC1), transcript variant Rac1b, mRNA	5.10722e-09	2.41742e-07	1.27489
PATH:04010	MAPK signaling pathway	CACNG1	CACNG1	Voltage-dependent calcium channel gamma-1 subunit	5.10722e-09	2.41742e-07	1.27489
PATH:04010	MAPK signaling pathway	CHP2	CHP2	Calcineurin B homologous protein 2	5.10722e-09	2.41742e-07	1.27489
PATH:04010	MAPK signaling pathway	FLNC	FLNC	cDNA FLJ10186 fis, clone HEMBA1004534, highly similar to Filamin-C	5.10722e-09	2.41742e-07	1.27489
PATH:04010	MAPK signaling pathway	ATF4	ATF4	cDNA FLJ58799, highly similar to Cyclic AMP-dependent transcription factor ATF-4	5.10722e-09	2.41742e-07	1.27489
PATH:04010	MAPK signaling pathway	MAP2K5	MAP2K5	Mitogen-activated protein kinase kinase 5, isoform CRA_b	5.10722e-09	2.41742e-07	1.27489
PATH:04010	MAPK signaling pathway	TP53	TP53	Cellular tumor antigen p53	5.10722e-09	2.41742e-07	1.27489
PATH:04010	MAPK signaling pathway	IL1B	IL1B	Interleukin-1 beta	5.10722e-09	2.41742e-07	1.27489
PATH:04010	MAPK signaling pathway	MAP3K8	MAP3K8	cDNA, FLJ93807, highly similar to Homo sapiens mitogen-activated protein kinase kinase kinase 8 (MAP3K8), mRNA	5.10722e-09	2.41742e-07	1.27489
PATH:04010	MAPK signaling pathway	MAP3K14	MAP3K14	Putative uncharacterized protein DKFZp686J04131	5.10722e-09	2.41742e-07	1.27489
PATH:04010	MAPK signaling pathway	MAPT	MAPT	High molecular weight microtubule-associated protein tau	5.10722e-09	2.41742e-07	1.27489
PATH:04010	MAPK signaling pathway	RASGRF2	RASGRF2	Ras-specific guanine nucleotide-releasing factor 2	5.10722e-09	2.41742e-07	1.27489
PATH:04010	MAPK signaling pathway	NTRK2	NTRK2	Tyrosine-protein kinase receptor	5.10722e-09	2.41742e-07	1.27489
PATH:04010	MAPK signaling pathway	PPP3CC	PPP3CC	Serine/threonine-protein phosphatase 2B catalytic subunit gamma isoform	5.10722e-09	2.41742e-07	1.27489
PATH:04010	MAPK signaling pathway	MAPK12	MAPK12	cDNA FLJ78463	5.10722e-09	2.41742e-07	1.27489
PATH:04010	MAPK signaling pathway	IL1A	IL1A	Interleukin-1 alpha	5.10722e-09	2.41742e-07	1.27489
PATH:04010	MAPK signaling pathway	FGF17	FGF17	Fibroblast growth factor 17	5.10722e-09	2.41742e-07	1.27489
PATH:04010	MAPK signaling pathway	RELB	RELB	cDNA FLJ75649, highly similar to Homo sapiens v-rel reticuloendotheliosis viral oncogene homolog B, nuclear factor of kappa light polypeptide gene enhancer in B-cells 3 (avian) (RELB), mRNA	5.10722e-09	2.41742e-07	1.27489
PATH:04010	MAPK signaling pathway	MAP2K3	MAP2K3	Mitogen activated protein kinase kinase 3	5.10722e-09	2.41742e-07	1.27489
PATH:04010	MAPK signaling pathway	RAP1A	RAP1A	Ras-related protein Rap-1A	5.10722e-09	2.41742e-07	1.27489
PATH:04010	MAPK signaling pathway	FLNB	FLNB	Filamin B, beta (Actin binding protein 278), isoform CRA_a	5.10722e-09	2.41742e-07	1.27489
PATH:04010	MAPK signaling pathway	GADD45B	GADD45B	Growth arrest and DNA damage-inducible protein GADD45 beta	5.10722e-09	2.41742e-07	1.27489
PATH:04010	MAPK signaling pathway	PRKCB	PRKCB	Protein kinase C beta type	5.10722e-09	2.41742e-07	1.27489
PATH:04010	MAPK signaling pathway	RASGRF1	RASGRF1	cDNA FLJ77032, highly similar to Homo sapiens Ras protein-specific guanine nucleotide-releasing factor 1 (RASGRF1), transcript variant 1, mRNA	5.10722e-09	2.41742e-07	1.27489
PATH:04010	MAPK signaling pathway	MAPKAPK2	MAPKAPK2	MAP kinase-activated protein kinase 2	5.10722e-09	2.41742e-07	1.27489
PATH:04010	MAPK signaling pathway	CACNA1H	CACNA1H	Low-voltage-activated calcium channel alpha1H subunit splice variant 512	5.10722e-09	2.41742e-07	1.27489
PATH:04010	MAPK signaling pathway	RRAS2	RRAS2	Ras-related protein R-Ras2	5.10722e-09	2.41742e-07	1.27489
PATH:04010	MAPK signaling pathway	STMN1	STMN1	Stathmin	5.10722e-09	2.41742e-07	1.27489
PATH:04010	MAPK signaling pathway	FGF19	FGF19	Fibroblast growth factor 19	5.10722e-09	2.41742e-07	1.27489
PATH:04010	MAPK signaling pathway	CACNA2D4	CACNA2D4	Voltage-dependent calcium channel subunit alpha-2/delta-4	5.10722e-09	2.41742e-07	1.27489
PATH:04010	MAPK signaling pathway	FGF23	FGF23	Fibroblast growth factor 23	5.10722e-09	2.41742e-07	1.27489
PATH:04020	Calcium signaling pathway	PRKACG	PRKACG	cAMP-dependent protein kinase catalytic subunit gamma	8.34128e-09	3.38418e-07	1.33022
PATH:04020	Calcium signaling pathway	PLCB3	PLCB3	1-phosphatidylinositol 4,5-bisphosphate phosphodiesterase beta-3	8.34128e-09	3.38418e-07	1.33022
PATH:04020	Calcium signaling pathway	ADCY3	ADCY3	cDNA FLJ14951 fis, clone PLACE3000020, highly similar to Adenylate cyclase type 3 (EC 4.6.1.1)	8.34128e-09	3.38418e-07	1.33022
PATH:04020	Calcium signaling pathway	CACNA1G	CACNA1G	cDNA FLJ51880, highly similar to Homo sapiens calcium channel, voltage-dependent, alpha 1G subunit, transcript variant 11, mRNA	8.34128e-09	3.38418e-07	1.33022
PATH:04020	Calcium signaling pathway	TRPC1	TRPC1	TRPC1 splice variant	8.34128e-09	3.38418e-07	1.33022
PATH:04020	Calcium signaling pathway	P2RX2	P2RX2	P2X purinoceptor 2	8.34128e-09	3.38418e-07	1.33022
PATH:04020	Calcium signaling pathway	ADCY9	ADCY9	Adenylate cyclase type 9	8.34128e-09	3.38418e-07	1.33022
PATH:04020	Calcium signaling pathway	PDGFRB	PDGFRB	Tyrosine-protein kinase receptor	8.34128e-09	3.38418e-07	1.33022
PATH:04020	Calcium signaling pathway	TRHR	TRHR	Thyrotropin-releasing hormone receptor	8.34128e-09	3.38418e-07	1.33022
PATH:04020	Calcium signaling pathway	RYR3	RYR3	Ryanodine receptor 3	8.34128e-09	3.38418e-07	1.33022
PATH:04020	Calcium signaling pathway	CHRM3	CHRM3	Muscarinic acetylcholine receptor M3	8.34128e-09	3.38418e-07	1.33022
PATH:04020	Calcium signaling pathway	TACR3	TACR3	Neuromedin-K receptor	8.34128e-09	3.38418e-07	1.33022
PATH:04020	Calcium signaling pathway	EGFR	EGFR	Epidermal growth factor receptor variant	8.34128e-09	3.38418e-07	1.33022
PATH:04020	Calcium signaling pathway	ADRB1	ADRB1	Beta-1 adrenergic receptor	8.34128e-09	3.38418e-07	1.33022
PATH:04020	Calcium signaling pathway	TBXA2R	TBXA2R	Thromboxane A2 receptor	8.34128e-09	3.38418e-07	1.33022
PATH:04020	Calcium signaling pathway	CHP1	CHP1	Calcium binding protein P22, isoform CRA_a	8.34128e-09	3.38418e-07	1.33022
PATH:04020	Calcium signaling pathway	RYR2	RYR2	cDNA FLJ54506, highly similar to Ryanodine receptor 2	8.34128e-09	3.38418e-07	1.33022
PATH:04020	Calcium signaling pathway	ADRA1B	ADRA1B	Alpha-1B adrenergic receptor	8.34128e-09	3.38418e-07	1.33022
PATH:04020	Calcium signaling pathway	PHKG1	PHKG1	HCG18830, isoform CRA_a	8.34128e-09	3.38418e-07	1.33022
PATH:04020	Calcium signaling pathway	CD38	CD38	cDNA, FLJ93778, highly similar to Homo sapiens CD38 antigen (p45) (CD38), mRNA	8.34128e-09	3.38418e-07	1.33022
PATH:04020	Calcium signaling pathway	HRH1	HRH1	cDNA FLJ78005, highly similar to Homo sapiens histamine receptor H1 (HRH1), mRNA	8.34128e-09	3.38418e-07	1.33022
PATH:04020	Calcium signaling pathway	PPP3CA	PPP3CA	Serine/threonine-protein phosphatase 2B catalytic subunit alpha isoform	8.34128e-09	3.38418e-07	1.33022
PATH:04020	Calcium signaling pathway	CACNA1A	CACNA1A	Voltage-dependent P/Q-type calcium channel subunit alpha-1A	8.34128e-09	3.38418e-07	1.33022
PATH:04020	Calcium signaling pathway	STIM2	STIM2	Stromal interaction molecule 2	8.34128e-09	3.38418e-07	1.33022
PATH:04020	Calcium signaling pathway	PRKACB	PRKACB	cAMP-dependent protein kinase catalytic subunit beta isoform 2	8.34128e-09	3.38418e-07	1.33022
PATH:04020	Calcium signaling pathway	ADORA2A	ADORA2A	Adenosine receptor A2a	8.34128e-09	3.38418e-07	1.33022
PATH:04020	Calcium signaling pathway	ADRA1A	ADRA1A	Adrenergic, alpha-1A-, receptor variant 3	8.34128e-09	3.38418e-07	1.33022
PATH:04020	Calcium signaling pathway	PPIF	PPIF	Peptidyl-prolyl cis-trans isomerase F, mitochondrial	8.34128e-09	3.38418e-07	1.33022
PATH:04020	Calcium signaling pathway	MYLK4	MYLK4	Myosin light chain kinase family member 4	8.34128e-09	3.38418e-07	1.33022
PATH:04020	Calcium signaling pathway	PTGER3	PTGER3	Prostaglandin E2 receptor EP3 subtype	8.34128e-09	3.38418e-07	1.33022
PATH:04020	Calcium signaling pathway	STIM1	STIM1	Stromal interaction molecule 1	8.34128e-09	3.38418e-07	1.33022
PATH:04020	Calcium signaling pathway	GNA11	GNA11	Guanine nucleotide-binding protein subunit alpha-11	8.34128e-09	3.38418e-07	1.33022
PATH:04020	Calcium signaling pathway	GRM5	GRM5	cDNA FLJ75523, highly similar to Homo sapiens glutamate receptor, metabotropic 5 (GRM5), mRNA	8.34128e-09	3.38418e-07	1.33022
PATH:04020	Calcium signaling pathway	EDNRB	EDNRB	Endothelin receptor type B, isoform CRA_a	8.34128e-09	3.38418e-07	1.33022
PATH:04020	Calcium signaling pathway	NOS3	NOS3	Nitric oxide synthase 3 (Endothelial cell)	8.34128e-09	3.38418e-07	1.33022
PATH:04020	Calcium signaling pathway	ATP2B2	ATP2B2	Calcium-transporting ATPase	8.34128e-09	3.38418e-07	1.33022
PATH:04020	Calcium signaling pathway	CACNA1B	CACNA1B	Calcium channel, voltage-dependent, L type, alpha 1B subunit, isoform CRA_a	8.34128e-09	3.38418e-07	1.33022
PATH:04020	Calcium signaling pathway	CALML5	CALML5	Calmodulin-like skin protein variant	8.34128e-09	3.38418e-07	1.33022
PATH:04020	Calcium signaling pathway	RYR1	RYR1	cDNA FLJ51803, highly similar to Ryanodine receptor 1	8.34128e-09	3.38418e-07	1.33022
PATH:04020	Calcium signaling pathway	SLC8A1	SLC8A1	Sodium/calcium exchanger 1	8.34128e-09	3.38418e-07	1.33022
PATH:04020	Calcium signaling pathway	P2RX5	P2RX5	P2X purinoceptor 5	8.34128e-09	3.38418e-07	1.33022
PATH:04020	Calcium signaling pathway	VDAC2	VDAC2	Voltage-dependent anion channel 2, isoform CRA_a	8.34128e-09	3.38418e-07	1.33022
PATH:04020	Calcium signaling pathway	MYLK	MYLK	Myosin light chain kinase, smooth muscle	8.34128e-09	3.38418e-07	1.33022
PATH:04020	Calcium signaling pathway	CACNA1S	CACNA1S	Voltage-dependent L-type calcium channel subunit alpha-1S	8.34128e-09	3.38418e-07	1.33022
PATH:04020	Calcium signaling pathway	HRH2	HRH2	Histamine H2 receptor	8.34128e-09	3.38418e-07	1.33022
PATH:04020	Calcium signaling pathway	PLCD3	PLCD3	Phosphoinositide phospholipase C	8.34128e-09	3.38418e-07	1.33022
PATH:04020	Calcium signaling pathway	CACNA1C	CACNA1C	cDNA FLJ50301, highly similar to Voltage-dependent L-type calcium channel subunit alpha-1C	8.34128e-09	3.38418e-07	1.33022
PATH:04020	Calcium signaling pathway	SPHK2	SPHK2	Sphingosine kinase 2, isoform CRA_c	8.34128e-09	3.38418e-07	1.33022
PATH:04020	Calcium signaling pathway	CAMK2D	CAMK2D	Calcium/calmodulin-dependent protein kinase (CaM kinase) II delta, isoform CRA_a	8.34128e-09	3.38418e-07	1.33022
PATH:04020	Calcium signaling pathway	CACNA1D	CACNA1D	cDNA FLJ51831, highly similar to Voltage-dependent L-type calcium channel subunit alpha-1D	8.34128e-09	3.38418e-07	1.33022
PATH:04020	Calcium signaling pathway	NTSR1	NTSR1	Neurotensin receptor type 1	8.34128e-09	3.38418e-07	1.33022
PATH:04020	Calcium signaling pathway	ADCY7	ADCY7	cDNA FLJ36387 fis, clone THYMU2008799, highly similar to Adenylate cyclase type 7 (EC 4.6.1.1)	8.34128e-09	3.38418e-07	1.33022
PATH:04020	Calcium signaling pathway	MYLK2	MYLK2	Myosin light chain kinase 2, skeletal/cardiac muscle	8.34128e-09	3.38418e-07	1.33022
PATH:04020	Calcium signaling pathway	PLCD1	PLCD1	Phosphoinositide phospholipase C	8.34128e-09	3.38418e-07	1.33022
PATH:04020	Calcium signaling pathway	HTR7	HTR7	5-hydroxytryptamine receptor 7	8.34128e-09	3.38418e-07	1.33022
PATH:04020	Calcium signaling pathway	PLCB2	PLCB2	1-phosphatidylinositol 4,5-bisphosphate phosphodiesterase beta-2	8.34128e-09	3.38418e-07	1.33022
PATH:04020	Calcium signaling pathway	PHKB	PHKB	cDNA FLJ41698 fis, clone HCHON2003532, highly similar to Phosphorylase b kinase regulatory subunit beta	8.34128e-09	3.38418e-07	1.33022
PATH:04020	Calcium signaling pathway	ITPR3	ITPR3	ITPR3 protein	8.34128e-09	3.38418e-07	1.33022
PATH:04020	Calcium signaling pathway	PLCB4	PLCB4	1-phosphatidylinositol 4,5-bisphosphate phosphodiesterase beta-4	8.34128e-09	3.38418e-07	1.33022
PATH:04020	Calcium signaling pathway	TACR2	TACR2	cDNA FLJ59268, highly similar to Substance-K receptor	8.34128e-09	3.38418e-07	1.33022
PATH:04020	Calcium signaling pathway	PDE1B	PDE1B	Phosphodiesterase 1B, calmodulin-dependent, isoform CRA_a	8.34128e-09	3.38418e-07	1.33022
PATH:04020	Calcium signaling pathway	VDAC1	VDAC1	cDNA FLJ38670 fis, clone HSYRA2000190, highly similar to Voltage-dependent anion-selective channel protein 1	8.34128e-09	3.38418e-07	1.33022
PATH:04020	Calcium signaling pathway	ITPKB	ITPKB	cDNA, FLJ94418, highly similar to Homo sapiens inositol 1,4,5-trisphosphate 3-kinase B (ITPKB), mRNA	8.34128e-09	3.38418e-07	1.33022
PATH:04020	Calcium signaling pathway	CALM2	CALM2	cDNA, FLJ96792, highly similar to Homo sapiens calmodulin 2 (phosphorylase kinase, delta) (CALM2), mRNA	8.34128e-09	3.38418e-07	1.33022
PATH:04020	Calcium signaling pathway	GRM1	GRM1	Metabotropic glutamate receptor 1	8.34128e-09	3.38418e-07	1.33022
PATH:04020	Calcium signaling pathway	CAMK2G	CAMK2G	Calcium/calmodulin-dependent protein kinase (CaM kinase) II gamma, isoform CRA_a	8.34128e-09	3.38418e-07	1.33022
PATH:04020	Calcium signaling pathway	SPHK1	SPHK1	cDNA FLJ16332 fis, clone SYNOV2016837, highly similar to Sphingosine kinase 1 (EC 2.7.1.-)	8.34128e-09	3.38418e-07	1.33022
PATH:04020	Calcium signaling pathway	CYSLTR2	CYSLTR2	cDNA FLJ78284, highly similar to Homo sapiens cysteinyl leukotriene receptor 2 (CYSLTR2), mRNA	8.34128e-09	3.38418e-07	1.33022
PATH:04020	Calcium signaling pathway	ADCY4	ADCY4	Adenylate cyclase type 4	8.34128e-09	3.38418e-07	1.33022
PATH:04020	Calcium signaling pathway	ADCY8	ADCY8	Adenylate cyclase type 8	8.34128e-09	3.38418e-07	1.33022
PATH:04020	Calcium signaling pathway	ITPKA	ITPKA	Inositol-trisphosphate 3-kinase A	8.34128e-09	3.38418e-07	1.33022
PATH:04020	Calcium signaling pathway	ADRA1D	ADRA1D	Adrenergic, alpha-1D-, receptor	8.34128e-09	3.38418e-07	1.33022
PATH:04020	Calcium signaling pathway	AVPR1A	AVPR1A	Vasopressin V1a receptor	8.34128e-09	3.38418e-07	1.33022
PATH:04020	Calcium signaling pathway	GNAS	GNAS	Guanine nucleotide-binding protein G(s) subunit alpha isoforms short	8.34128e-09	3.38418e-07	1.33022
PATH:04020	Calcium signaling pathway	SLC8A3	SLC8A3	SLC8A3 protein	8.34128e-09	3.38418e-07	1.33022
PATH:04020	Calcium signaling pathway	CHRNA7	CHRNA7	Alpha7 nicotinic receptor isoform 11	8.34128e-09	3.38418e-07	1.33022
PATH:04020	Calcium signaling pathway	CACNA1E	CACNA1E	Calcium channel, voltage-dependent, alpha 1E subunit, isoform CRA_d	8.34128e-09	3.38418e-07	1.33022
PATH:04020	Calcium signaling pathway	HTR2A	HTR2A	5-hydroxytryptamine receptor 2A	8.34128e-09	3.38418e-07	1.33022
PATH:04020	Calcium signaling pathway	OXTR	OXTR	Oxytocin receptor	8.34128e-09	3.38418e-07	1.33022
PATH:04020	Calcium signaling pathway	HTR6	HTR6	5-hydroxytryptamine receptor 6	8.34128e-09	3.38418e-07	1.33022
PATH:04020	Calcium signaling pathway	ITPR1	ITPR1	Inositol 1,4,5-triphosphate receptor, type 1, isoform CRA_a	8.34128e-09	3.38418e-07	1.33022
PATH:04020	Calcium signaling pathway	GNAQ	GNAQ	Guanine nucleotide binding protein (G protein), q polypeptide, isoform CRA_c	8.34128e-09	3.38418e-07	1.33022
PATH:04020	Calcium signaling pathway	ERBB4	ERBB4	Receptor tyrosine-protein kinase erbB-4	8.34128e-09	3.38418e-07	1.33022
PATH:04020	Calcium signaling pathway	PDE1A	PDE1A	cDNA FLJ56062, highly similar to Calcium/calmodulin-dependent 3',5'-cyclicnucleotide phosphodiesterase 1A (EC 3.1.4.17)	8.34128e-09	3.38418e-07	1.33022
PATH:04020	Calcium signaling pathway	PLCE1	PLCE1	cDNA FLJ53141, highly similar to Homo sapiens phospholipase C, epsilon 1 (PLCE1), mRNA	8.34128e-09	3.38418e-07	1.33022
PATH:04020	Calcium signaling pathway	PRKCA	PRKCA	Protein kinase C, alpha	8.34128e-09	3.38418e-07	1.33022
PATH:04020	Calcium signaling pathway	BDKRB2	BDKRB2	cDNA FLJ55307, highly similar to B2 bradykinin receptor	8.34128e-09	3.38418e-07	1.33022
PATH:04020	Calcium signaling pathway	EDNRA	EDNRA	Endothelin-1 receptor	8.34128e-09	3.38418e-07	1.33022
PATH:04020	Calcium signaling pathway	PTGER1	PTGER1	Prostaglandin E2 receptor EP1 subtype	8.34128e-09	3.38418e-07	1.33022
PATH:04020	Calcium signaling pathway	CHRM2	CHRM2	Muscarinic acetylcholine receptor M2	8.34128e-09	3.38418e-07	1.33022
PATH:04020	Calcium signaling pathway	PTGFR	PTGFR	Prostaglandin F2-alpha receptor	8.34128e-09	3.38418e-07	1.33022
PATH:04020	Calcium signaling pathway	PDE1C	PDE1C	Phosphodiesterase 1C, calmodulin-dependent 70kDa, isoform CRA_a	8.34128e-09	3.38418e-07	1.33022
PATH:04020	Calcium signaling pathway	GRIN2C	GRIN2C	Glutamate receptor, ionotropic, N-methyl D-aspartate 2C, isoform CRA_b	8.34128e-09	3.38418e-07	1.33022
PATH:04020	Calcium signaling pathway	P2RX7	P2RX7	P2X purinoceptor 7	8.34128e-09	3.38418e-07	1.33022
PATH:04020	Calcium signaling pathway	HTR5A	HTR5A	cDNA FLJ36936 fis, clone BRACE2005395, highly similar to 5-HYDROXYTRYPTAMINE 5A RECEPTOR	8.34128e-09	3.38418e-07	1.33022
PATH:04020	Calcium signaling pathway	PLCG1	PLCG1	Phosphoinositide phospholipase C	8.34128e-09	3.38418e-07	1.33022
PATH:04020	Calcium signaling pathway	PDGFRA	PDGFRA	Platelet-derived growth factor receptor alpha	8.34128e-09	3.38418e-07	1.33022
PATH:04020	Calcium signaling pathway	BDKRB1	BDKRB1	Bradykinin receptor B2	8.34128e-09	3.38418e-07	1.33022
PATH:04020	Calcium signaling pathway	SLC25A31	SLC25A31	ADP/ATP translocase 4	8.34128e-09	3.38418e-07	1.33022
PATH:04020	Calcium signaling pathway	CAMK2A	CAMK2A	cDNA FLJ75193, highly similar to Homo sapiens calcium/calmodulin-dependent protein kinase II alpha-B subunit mRNA	8.34128e-09	3.38418e-07	1.33022
PATH:04020	Calcium signaling pathway	CAMK2B	CAMK2B	Calcium/calmodulin-dependent protein kinase (CaM kinase) II beta	8.34128e-09	3.38418e-07	1.33022
PATH:04020	Calcium signaling pathway	CCKBR	CCKBR	Cholecystokinin B receptor splice variant long isoform	8.34128e-09	3.38418e-07	1.33022
PATH:04020	Calcium signaling pathway	CHRM1	CHRM1	Muscarinic acetylcholine receptor M1	8.34128e-09	3.38418e-07	1.33022
PATH:04020	Calcium signaling pathway	CCKAR	CCKAR	Cholecystokinin receptor type A	8.34128e-09	3.38418e-07	1.33022
PATH:04020	Calcium signaling pathway	F2R	F2R	Coagulation factor II (Thrombin) receptor, isoform CRA_a	8.34128e-09	3.38418e-07	1.33022
PATH:04020	Calcium signaling pathway	ATP2A2	ATP2A2	ATPase CA++ transporting cardiac muscle slow twitch 2	8.34128e-09	3.38418e-07	1.33022
PATH:04020	Calcium signaling pathway	DRD1	DRD1	D(1A) dopamine receptor	8.34128e-09	3.38418e-07	1.33022
PATH:04020	Calcium signaling pathway	PTAFR	PTAFR	cDNA FLJ78286, highly similar to Homo sapiens platelet-activating factor receptor (PTAFR), mRNA	8.34128e-09	3.38418e-07	1.33022
PATH:04020	Calcium signaling pathway	PLCZ1	PLCZ1	1-phosphatidylinositol 4,5-bisphosphate phosphodiesterase zeta-1	8.34128e-09	3.38418e-07	1.33022
PATH:04020	Calcium signaling pathway	ITPR2	ITPR2	Inositol 1,4,5-trisphosphate receptor type 2	8.34128e-09	3.38418e-07	1.33022
PATH:04020	Calcium signaling pathway	CALML3	CALML3	Calmodulin-like protein 3	8.34128e-09	3.38418e-07	1.33022
PATH:04020	Calcium signaling pathway	ADRB3	ADRB3	cDNA, FLJ94487, Homo sapiens adrenergic, beta-3-, receptor (ADRB3), mRNA	8.34128e-09	3.38418e-07	1.33022
PATH:04020	Calcium signaling pathway	CALM1	CALM1	cDNA FLJ75174, highly similar to Homo sapiens calmodulin 1 (phosphorylase kinase, delta), mRNA	8.34128e-09	3.38418e-07	1.33022
PATH:04020	Calcium signaling pathway	PRKCG	PRKCG	cDNA FLJ54490, highly similar to Protein kinase C gamma type (EC 2.7.11.13)	8.34128e-09	3.38418e-07	1.33022
PATH:04020	Calcium signaling pathway	CACNA1I	CACNA1I	Voltage-dependent T-type calcium channel subunit alpha-1I	8.34128e-09	3.38418e-07	1.33022
PATH:04020	Calcium signaling pathway	CALM3	CALM3	Calmodulin	8.34128e-09	3.38418e-07	1.33022
PATH:04020	Calcium signaling pathway	TACR1	TACR1	Substance-P receptor	8.34128e-09	3.38418e-07	1.33022
PATH:04020	Calcium signaling pathway	ADCY1	ADCY1	Adenylate cyclase type 1	8.34128e-09	3.38418e-07	1.33022
PATH:04020	Calcium signaling pathway	HTR4	HTR4	5-hydroxytryptamine receptor 4	8.34128e-09	3.38418e-07	1.33022
PATH:04020	Calcium signaling pathway	ATP2B1	ATP2B1	Plasma membrane calcium-transporting ATPase 1	8.34128e-09	3.38418e-07	1.33022
PATH:04020	Calcium signaling pathway	GRIN1	GRIN1	Glutamate receptor, ionotropic, N-methyl D-aspartate 1, isoform CRA_c	8.34128e-09	3.38418e-07	1.33022
PATH:04020	Calcium signaling pathway	SLC8A2	SLC8A2	cDNA FLJ58522, highly similar to Sodium/calcium exchanger 2	8.34128e-09	3.38418e-07	1.33022
PATH:04020	Calcium signaling pathway	NOS1	NOS1	NOS1 protein	8.34128e-09	3.38418e-07	1.33022
PATH:04020	Calcium signaling pathway	ERBB2	ERBB2	cDNA FLJ55711, highly similar to Receptor tyrosine-protein kinase erbB-2 (EC 2.7.10.1)	8.34128e-09	3.38418e-07	1.33022
PATH:04020	Calcium signaling pathway	GNAL	GNAL	cDNA, FLJ94539, Homo sapiens guanine nucleotide binding protein (G protein), alphaactivating activity polypeptide, olfactory type (GNAL), transcriptvariant 2, mRNA	8.34128e-09	3.38418e-07	1.33022
PATH:04020	Calcium signaling pathway	ADCY2	ADCY2	cDNA FLJ16822 fis, clone TRACH3030111, highly similar to Adenylate cyclase type 2 (EC 4.6.1.1)	8.34128e-09	3.38418e-07	1.33022
PATH:04020	Calcium signaling pathway	ATP2A1	ATP2A1	cDNA FLJ35372 fis, clone SKMUS2001742, highly similar to Sarcoplasmic/endoplasmic reticulum calcium ATPase 1 (EC 3.6.3.8)	8.34128e-09	3.38418e-07	1.33022
PATH:04020	Calcium signaling pathway	PLCG2	PLCG2	1-phosphatidylinositol 4,5-bisphosphate phosphodiesterase gamma-2	8.34128e-09	3.38418e-07	1.33022
PATH:04020	Calcium signaling pathway	BST1	BST1	ADP-ribosyl cyclase/cyclic ADP-ribose hydrolase 2	8.34128e-09	3.38418e-07	1.33022
PATH:04020	Calcium signaling pathway	GNA15	GNA15	cDNA FLJ76843, highly similar to Homo sapiens guanine nucleotide binding protein (G protein), alpha 15 (Gq class) (GNA15), mRNA	8.34128e-09	3.38418e-07	1.33022
PATH:04020	Calcium signaling pathway	PTK2B	PTK2B	Protein-tyrosine kinase 2-beta	8.34128e-09	3.38418e-07	1.33022
PATH:04020	Calcium signaling pathway	CHP2	CHP2	Calcineurin B homologous protein 2	8.34128e-09	3.38418e-07	1.33022
PATH:04020	Calcium signaling pathway	CALML6	CALML6	Calmodulin-like 6, isoform CRA_a	8.34128e-09	3.38418e-07	1.33022
PATH:04020	Calcium signaling pathway	P2RX1	P2RX1	P2X purinoceptor 1	8.34128e-09	3.38418e-07	1.33022
PATH:04020	Calcium signaling pathway	PPP3CC	PPP3CC	Serine/threonine-protein phosphatase 2B catalytic subunit gamma isoform	8.34128e-09	3.38418e-07	1.33022
PATH:04020	Calcium signaling pathway	AGTR1	AGTR1	Angiotensin II receptor, type 1, isoform CRA_c	8.34128e-09	3.38418e-07	1.33022
PATH:04020	Calcium signaling pathway	ERBB3	ERBB3	Receptor protein-tyrosine kinase	8.34128e-09	3.38418e-07	1.33022
PATH:04020	Calcium signaling pathway	GRIN2A	GRIN2A	Glutamate receptor ionotropic, NMDA 2A	8.34128e-09	3.38418e-07	1.33022
PATH:04020	Calcium signaling pathway	PRKCB	PRKCB	Protein kinase C beta type	8.34128e-09	3.38418e-07	1.33022
PATH:04020	Calcium signaling pathway	NOS2	NOS2	cDNA FLJ60219, highly similar to Nitric oxide synthase, inducible (EC 1.14.13.39)	8.34128e-09	3.38418e-07	1.33022
PATH:04020	Calcium signaling pathway	ITPKC	ITPKC	Inositol 1,4,5-trisphosphate 3-kinase C, isoform CRA_a	8.34128e-09	3.38418e-07	1.33022
PATH:04020	Calcium signaling pathway	PLCB1	PLCB1	Phosphoinositide phospholipase C	8.34128e-09	3.38418e-07	1.33022
PATH:04020	Calcium signaling pathway	ADRB2	ADRB2	Beta-2 adrenergic receptor	8.34128e-09	3.38418e-07	1.33022
PATH:04020	Calcium signaling pathway	CHRM5	CHRM5	Muscarinic acetylcholine receptor M5	8.34128e-09	3.38418e-07	1.33022
PATH:04020	Calcium signaling pathway	CACNA1H	CACNA1H	Low-voltage-activated calcium channel alpha1H subunit splice variant 512	8.34128e-09	3.38418e-07	1.33022
PATH:04020	Calcium signaling pathway	TNNC2	TNNC2	cDNA FLJ55420, highly similar to Troponin C, skeletal muscle	8.34128e-09	3.38418e-07	1.33022
PATH:04151	PI3K-Akt signaling pathway	RPS6KB2	RPS6KB2	Ribosomal protein S6 kinase, 70kDa, polypeptide 2, isoform CRA_a	2.22994e-08	7.91628e-07	1.23381
PATH:04151	PI3K-Akt signaling pathway	PPP2R3A	PPP2R3A	cDNA, FLJ94988, highly similar to Homo sapiens protein phosphatase 2 (formerly 2A), regulatory subunit B'', alpha (PPP2R3A), mRNA	2.22994e-08	7.91628e-07	1.23381
PATH:04151	PI3K-Akt signaling pathway	PTEN	PTEN	Mitochondrial PTENalpha	2.22994e-08	7.91628e-07	1.23381
PATH:04151	PI3K-Akt signaling pathway	IFNAR2	IFNAR2	Interferon alpha/beta receptor 2	2.22994e-08	7.91628e-07	1.23381
PATH:04151	PI3K-Akt signaling pathway	FGFR3	FGFR3	FGFR3 protein	2.22994e-08	7.91628e-07	1.23381
PATH:04151	PI3K-Akt signaling pathway	VWF	VWF	cDNA FLJ75522, highly similar to Homo sapiens von Willebrand factor (VWF), mRNA	2.22994e-08	7.91628e-07	1.23381
PATH:04151	PI3K-Akt signaling pathway	RAF1	RAF1	cDNA FLJ57286, highly similar to RAF proto-oncogene serine/threonine-protein kinase (EC 2.7.11.1)	2.22994e-08	7.91628e-07	1.23381
PATH:04151	PI3K-Akt signaling pathway	ITGAV	ITGAV	ITGAV protein	2.22994e-08	7.91628e-07	1.23381
PATH:04151	PI3K-Akt signaling pathway	IL6R	IL6R	Interleukin-6 receptor subunit alpha	2.22994e-08	7.91628e-07	1.23381
PATH:04151	PI3K-Akt signaling pathway	FGF10	FGF10	Fibroblast growth factor 10	2.22994e-08	7.91628e-07	1.23381
PATH:04151	PI3K-Akt signaling pathway	PDGFRB	PDGFRB	Tyrosine-protein kinase receptor	2.22994e-08	7.91628e-07	1.23381
PATH:04151	PI3K-Akt signaling pathway	IGF1R	IGF1R	Tyrosine-protein kinase receptor	2.22994e-08	7.91628e-07	1.23381
PATH:04151	PI3K-Akt signaling pathway	THBS4	THBS4	cDNA FLJ51409, highly similar to Thrombospondin-4	2.22994e-08	7.91628e-07	1.23381
PATH:04151	PI3K-Akt signaling pathway	EGF	EGF	Pro-epidermal growth factor	2.22994e-08	7.91628e-07	1.23381
PATH:04151	PI3K-Akt signaling pathway	EFNA2	EFNA2	Ephrin-A2 [amino acids 176-213]	2.22994e-08	7.91628e-07	1.23381
PATH:04151	PI3K-Akt signaling pathway	COL1A2	COL1A2	cDNA FLJ56576, highly similar to Collagen alpha-2(I) chain	2.22994e-08	7.91628e-07	1.23381
PATH:04151	PI3K-Akt signaling pathway	EGFR	EGFR	Epidermal growth factor receptor variant	2.22994e-08	7.91628e-07	1.23381
PATH:04151	PI3K-Akt signaling pathway	TNR	TNR	TNR protein	2.22994e-08	7.91628e-07	1.23381
PATH:04151	PI3K-Akt signaling pathway	ITGA1	ITGA1	cDNA FLJ61587, highly similar to Integrin alpha-1	2.22994e-08	7.91628e-07	1.23381
PATH:04151	PI3K-Akt signaling pathway	ITGB4	ITGB4	Integrin beta-4	2.22994e-08	7.91628e-07	1.23381
PATH:04151	PI3K-Akt signaling pathway	KRAS	KRAS	V-Ki-ras2 Kirsten rat sarcoma viral oncogene homolog, isoform CRA_b	2.22994e-08	7.91628e-07	1.23381
PATH:04151	PI3K-Akt signaling pathway	PKN3	PKN3	Protein kinase N3, isoform CRA_a	2.22994e-08	7.91628e-07	1.23381
PATH:04151	PI3K-Akt signaling pathway	COL4A2	COL4A2	Collagen, type IV, alpha 2, isoform CRA_a	2.22994e-08	7.91628e-07	1.23381
PATH:04151	PI3K-Akt signaling pathway	MET	MET	Receptor protein-tyrosine kinase	2.22994e-08	7.91628e-07	1.23381
PATH:04151	PI3K-Akt signaling pathway	IKBKB	IKBKB	IKBKB protein	2.22994e-08	7.91628e-07	1.23381
PATH:04151	PI3K-Akt signaling pathway	CDK2	CDK2	Cyclin-dependent kinase 2, isoform CRA_a	2.22994e-08	7.91628e-07	1.23381
PATH:04151	PI3K-Akt signaling pathway	GNG3	GNG3	Guanine nucleotide-binding protein G(I)/G(S)/G(O) subunit gamma-3	2.22994e-08	7.91628e-07	1.23381
PATH:04151	PI3K-Akt signaling pathway	TLR4	TLR4	Toll-like receptor 4	2.22994e-08	7.91628e-07	1.23381
PATH:04151	PI3K-Akt signaling pathway	CDC37	CDC37	CDC37 cell division cycle 37 homolog (S. cerevisiae), isoform CRA_a	2.22994e-08	7.91628e-07	1.23381
PATH:04151	PI3K-Akt signaling pathway	YWHAH	YWHAH	Tyrosine 3-monooxygenase/tryptophan 5-monooxygenase activation protein, eta polypeptide, isoform CRA_b	2.22994e-08	7.91628e-07	1.23381
PATH:04151	PI3K-Akt signaling pathway	FGF4	FGF4	Fibroblast growth factor 4	2.22994e-08	7.91628e-07	1.23381
PATH:04151	PI3K-Akt signaling pathway	IRS1	IRS1	Insulin receptor substrate 1, isoform CRA_a	2.22994e-08	7.91628e-07	1.23381
PATH:04151	PI3K-Akt signaling pathway	LAMC1	LAMC1	Laminin, gamma 1 (Formerly LAMB2), isoform CRA_a	2.22994e-08	7.91628e-07	1.23381
PATH:04151	PI3K-Akt signaling pathway	PRKAA1	PRKAA1	5'-AMP-activated protein kinase catalytic subunit alpha-1	2.22994e-08	7.91628e-07	1.23381
PATH:04151	PI3K-Akt signaling pathway	MAPK1	MAPK1	Mitogen-activated protein kinase 1	2.22994e-08	7.91628e-07	1.23381
PATH:04151	PI3K-Akt signaling pathway	TNC	TNC	Tenascin	2.22994e-08	7.91628e-07	1.23381
PATH:04151	PI3K-Akt signaling pathway	CCND3	CCND3	Cyclin D3, isoform CRA_a	2.22994e-08	7.91628e-07	1.23381
PATH:04151	PI3K-Akt signaling pathway	FGF3	FGF3	Fibroblast growth factor 3	2.22994e-08	7.91628e-07	1.23381
PATH:04151	PI3K-Akt signaling pathway	PIK3R3	PIK3R3	cDNA FLJ60942, highly similar to Phosphatidylinositol 3-kinase regulatory subunit gamma	2.22994e-08	7.91628e-07	1.23381
PATH:04151	PI3K-Akt signaling pathway	ITGA8	ITGA8	cDNA FLJ54639, highly similar to Integrin alpha-8	2.22994e-08	7.91628e-07	1.23381
PATH:04151	PI3K-Akt signaling pathway	GSK3B	GSK3B	Glycogen synthase kinase-3 beta	2.22994e-08	7.91628e-07	1.23381
PATH:04151	PI3K-Akt signaling pathway	PDGFD	PDGFD	Platelet-derived growth factor D	2.22994e-08	7.91628e-07	1.23381
PATH:04151	PI3K-Akt signaling pathway	COL5A2	COL5A2	cDNA FLJ60734, highly similar to Collagen alpha-2(V) chain	2.22994e-08	7.91628e-07	1.23381
PATH:04151	PI3K-Akt signaling pathway	IFNA14	IFNA14	Interferon alpha-14	2.22994e-08	7.91628e-07	1.23381
PATH:04151	PI3K-Akt signaling pathway	GNG11	GNG11	Guanine nucleotide-binding protein G(I)/G(S)/G(O) subunit gamma-11	2.22994e-08	7.91628e-07	1.23381
PATH:04151	PI3K-Akt signaling pathway	CCND1	CCND1	cDNA FLJ51281, highly similar to G1/S-specific cyclin-D1	2.22994e-08	7.91628e-07	1.23381
PATH:04151	PI3K-Akt signaling pathway	JAK3	JAK3	cDNA FLJ60614, highly similar to Tyrosine-protein kinase JAK3 (EC 2.7.10.2)	2.22994e-08	7.91628e-07	1.23381
PATH:04151	PI3K-Akt signaling pathway	PIK3CD	PIK3CD	Phosphoinositide-3-kinase, catalytic, delta polypeptide, isoform CRA_a	2.22994e-08	7.91628e-07	1.23381
PATH:04151	PI3K-Akt signaling pathway	YWHAZ	YWHAZ	cDNA, FLJ79516, highly similar to 14-3-3 protein zeta/delta	2.22994e-08	7.91628e-07	1.23381
PATH:04151	PI3K-Akt signaling pathway	GNGT1	GNGT1	Guanine nucleotide-binding protein subunit gamma	2.22994e-08	7.91628e-07	1.23381
PATH:04151	PI3K-Akt signaling pathway	EPHA2	EPHA2	Receptor protein-tyrosine kinase	2.22994e-08	7.91628e-07	1.23381
PATH:04151	PI3K-Akt signaling pathway	TEK	TEK	Soluble TIE2 variant 1	2.22994e-08	7.91628e-07	1.23381
PATH:04151	PI3K-Akt signaling pathway	COL6A1	COL6A1	cDNA FLJ58994, highly similar to Collagen alpha-1(VI) chain	2.22994e-08	7.91628e-07	1.23381
PATH:04151	PI3K-Akt signaling pathway	PRLR	PRLR	Delta 4-delta 7/11 truncated prolactin receptor	2.22994e-08	7.91628e-07	1.23381
PATH:04151	PI3K-Akt signaling pathway	ATF2	ATF2	Activating transcription factor 2 splice variant ATF2-var3	2.22994e-08	7.91628e-07	1.23381
PATH:04151	PI3K-Akt signaling pathway	GNB5	GNB5	Guanine nucleotide binding protein (G protein), beta 5, isoform CRA_a	2.22994e-08	7.91628e-07	1.23381
PATH:04151	PI3K-Akt signaling pathway	NOS3	NOS3	Nitric oxide synthase 3 (Endothelial cell)	2.22994e-08	7.91628e-07	1.23381
PATH:04151	PI3K-Akt signaling pathway	PHLPP1	PHLPP1	PH domain leucine-rich repeat-containing protein phosphatase 1	2.22994e-08	7.91628e-07	1.23381
PATH:04151	PI3K-Akt signaling pathway	PTK2	PTK2	PTK2 protein tyrosine kinase 2, isoform CRA_a	2.22994e-08	7.91628e-07	1.23381
PATH:04151	PI3K-Akt signaling pathway	PGF	PGF	Placenta growth factor	2.22994e-08	7.91628e-07	1.23381
PATH:04151	PI3K-Akt signaling pathway	STK11	STK11	Polarization-related protein LKB1	2.22994e-08	7.91628e-07	1.23381
PATH:04151	PI3K-Akt signaling pathway	PIK3R5	PIK3R5	Phosphoinositide 3-kinase regulatory subunit 5	2.22994e-08	7.91628e-07	1.23381
PATH:04151	PI3K-Akt signaling pathway	G6PC	G6PC	Glucose-6-phosphatase, catalytic (Glycogen storage disease type I, von Gierke disease), isoform CRA_a	2.22994e-08	7.91628e-07	1.23381
PATH:04151	PI3K-Akt signaling pathway	KIT	KIT	Receptor protein-tyrosine kinase	2.22994e-08	7.91628e-07	1.23381
PATH:04151	PI3K-Akt signaling pathway	KITLG	KITLG	KIT ligand, isoform CRA_a	2.22994e-08	7.91628e-07	1.23381
PATH:04151	PI3K-Akt signaling pathway	LAMB3	LAMB3	Laminin subunit beta-3	2.22994e-08	7.91628e-07	1.23381
PATH:04151	PI3K-Akt signaling pathway	ITGB5	ITGB5	Integrin beta-5	2.22994e-08	7.91628e-07	1.23381
PATH:04151	PI3K-Akt signaling pathway	GNG12	GNG12	Guanine nucleotide-binding protein subunit gamma	2.22994e-08	7.91628e-07	1.23381
PATH:04151	PI3K-Akt signaling pathway	LAMB4	LAMB4	Laminin subunit beta-4	2.22994e-08	7.91628e-07	1.23381
PATH:04151	PI3K-Akt signaling pathway	PIK3CB	PIK3CB	cDNA FLJ57102, highly similar to Phosphatidylinositol-4,5-bisphosphate 3-kinase catalytic subunit beta isoform (EC 2.7.1.153)	2.22994e-08	7.91628e-07	1.23381
PATH:04151	PI3K-Akt signaling pathway	NGFR	NGFR	Tumor necrosis factor receptor superfamily member 16	2.22994e-08	7.91628e-07	1.23381
PATH:04151	PI3K-Akt signaling pathway	THBS3	THBS3	cDNA FLJ90315 fis, clone NT2RP2001480, highly similar to Thrombospondin-3	2.22994e-08	7.91628e-07	1.23381
PATH:04151	PI3K-Akt signaling pathway	IL2RA	IL2RA	Interleukin-2 receptor subunit alpha	2.22994e-08	7.91628e-07	1.23381
PATH:04151	PI3K-Akt signaling pathway	MYC	MYC	V-myc myelocytomatosis viral oncogene homolog (Avian), isoform CRA_a	2.22994e-08	7.91628e-07	1.23381
PATH:04151	PI3K-Akt signaling pathway	COL6A2	COL6A2	Collagen alpha-2(VI) chain	2.22994e-08	7.91628e-07	1.23381
PATH:04151	PI3K-Akt signaling pathway	CSF3	CSF3	cDNA FLJ52903, moderately similar to Granulocyte colony-stimulating factor	2.22994e-08	7.91628e-07	1.23381
PATH:04151	PI3K-Akt signaling pathway	COL11A2	COL11A2	Collagen alpha-2(XI) chain	2.22994e-08	7.91628e-07	1.23381
PATH:04151	PI3K-Akt signaling pathway	BCL2	BCL2	B-cell CLL/lymphoma 2, isoform CRA_a	2.22994e-08	7.91628e-07	1.23381
PATH:04151	PI3K-Akt signaling pathway	FLT4	FLT4	Fms-related tyrosine kinase 4	2.22994e-08	7.91628e-07	1.23381
PATH:04151	PI3K-Akt signaling pathway	PDGFA	PDGFA	Platelet-derived growth factor alpha polypeptide, isoform CRA_a	2.22994e-08	7.91628e-07	1.23381
PATH:04151	PI3K-Akt signaling pathway	PKN2	PKN2	Serine/threonine-protein kinase N2	2.22994e-08	7.91628e-07	1.23381
PATH:04151	PI3K-Akt signaling pathway	COL6A6	COL6A6	Collagen alpha-6(VI) chain	2.22994e-08	7.91628e-07	1.23381
PATH:04151	PI3K-Akt signaling pathway	GNG2	GNG2	Guanine nucleotide-binding protein subunit gamma	2.22994e-08	7.91628e-07	1.23381
PATH:04151	PI3K-Akt signaling pathway	COL24A1	COL24A1	Collagen alpha-1(XXIV) chain	2.22994e-08	7.91628e-07	1.23381
PATH:04151	PI3K-Akt signaling pathway	ITGA9	ITGA9	Integrin alpha-9	2.22994e-08	7.91628e-07	1.23381
PATH:04151	PI3K-Akt signaling pathway	SGK3	SGK3	Serum/glucocorticoid regulated kinase family, member 3, isoform CRA_a	2.22994e-08	7.91628e-07	1.23381
PATH:04151	PI3K-Akt signaling pathway	THBS2	THBS2	Thrombospondin-2	2.22994e-08	7.91628e-07	1.23381
PATH:04151	PI3K-Akt signaling pathway	PIK3CA	PIK3CA	cDNA FLJ75190, highly similar to H.sapiens phosphatidylinositol 3-kinase	2.22994e-08	7.91628e-07	1.23381
PATH:04151	PI3K-Akt signaling pathway	PHLPP2	PHLPP2	PH domain leucine-rich repeat-containing protein phosphatase 2	2.22994e-08	7.91628e-07	1.23381
PATH:04151	PI3K-Akt signaling pathway	IL7	IL7	Interleukin-7	2.22994e-08	7.91628e-07	1.23381
PATH:04151	PI3K-Akt signaling pathway	LPAR5	LPAR5	G-protein coupled receptor	2.22994e-08	7.91628e-07	1.23381
PATH:04151	PI3K-Akt signaling pathway	FGF9	FGF9	Fibroblast growth factor 9	2.22994e-08	7.91628e-07	1.23381
PATH:04151	PI3K-Akt signaling pathway	BRCA1	BRCA1	Breast cancer 1, early onset, isoform CRA_d	2.22994e-08	7.91628e-07	1.23381
PATH:04151	PI3K-Akt signaling pathway	SYK	SYK	cDNA FLJ90539 fis, clone OVARC1000255, highly similar to Tyrosine-protein kinase SYK (EC 2.7.10.2)	2.22994e-08	7.91628e-07	1.23381
PATH:04151	PI3K-Akt signaling pathway	OSMR	OSMR	cDNA FLJ61046, highly similar to Homo sapiens oncostatin M receptor (OSMR), mRNA	2.22994e-08	7.91628e-07	1.23381
PATH:04151	PI3K-Akt signaling pathway	ITGA5	ITGA5	Integrin, alpha 5 (Fibronectin receptor, alpha polypeptide), isoform CRA_b	2.22994e-08	7.91628e-07	1.23381
PATH:04151	PI3K-Akt signaling pathway	HSP90AA1	HSP90AA1	cDNA FLJ57431, highly similar to Heat shock protein HSP 90-alpha	2.22994e-08	7.91628e-07	1.23381
PATH:04151	PI3K-Akt signaling pathway	FGF7	FGF7	Fibroblast growth factor 7	2.22994e-08	7.91628e-07	1.23381
PATH:04151	PI3K-Akt signaling pathway	SOS1	SOS1	Son of sevenless homolog 1 (Drosophila), isoform CRA_d	2.22994e-08	7.91628e-07	1.23381
PATH:04151	PI3K-Akt signaling pathway	PDPK1	PDPK1	cDNA FLJ59188, highly similar to 3-phosphoinositide-dependent protein kinase 1(EC 2.7.11.1)	2.22994e-08	7.91628e-07	1.23381
PATH:04151	PI3K-Akt signaling pathway	EPO	EPO	EPO protein	2.22994e-08	7.91628e-07	1.23381
PATH:04151	PI3K-Akt signaling pathway	COL2A1	COL2A1	Collagen alpha-1(II) chain	2.22994e-08	7.91628e-07	1.23381
PATH:04151	PI3K-Akt signaling pathway	PCK1	PCK1	cDNA FLJ50350, highly similar to Phosphoenolpyruvate carboxykinase, cytosolic (GTP) (EC 4.1.1.32)	2.22994e-08	7.91628e-07	1.23381
PATH:04151	PI3K-Akt signaling pathway	CDK4	CDK4	Cyclin-dependent kinase 4, isoform CRA_a	2.22994e-08	7.91628e-07	1.23381
PATH:04151	PI3K-Akt signaling pathway	GHR	GHR	Growth hormone receptor	2.22994e-08	7.91628e-07	1.23381
PATH:04151	PI3K-Akt signaling pathway	LAMA1	LAMA1	Laminin subunit alpha-1	2.22994e-08	7.91628e-07	1.23381
PATH:04151	PI3K-Akt signaling pathway	COL5A3	COL5A3	Collagen alpha-3(V) chain	2.22994e-08	7.91628e-07	1.23381
PATH:04151	PI3K-Akt signaling pathway	TNXB	TNXB	Growth-inhibiting protein 45	2.22994e-08	7.91628e-07	1.23381
PATH:04151	PI3K-Akt signaling pathway	EPOR	EPOR	Truncated EPOR	2.22994e-08	7.91628e-07	1.23381
PATH:04151	PI3K-Akt signaling pathway	ANGPT1	ANGPT1	cDNA FLJ61084, highly similar to Angiopoietin-1	2.22994e-08	7.91628e-07	1.23381
PATH:04151	PI3K-Akt signaling pathway	ITGB8	ITGB8	Integrin beta-8	2.22994e-08	7.91628e-07	1.23381
PATH:04151	PI3K-Akt signaling pathway	TNN	TNN	Tenascin-N	2.22994e-08	7.91628e-07	1.23381
PATH:04151	PI3K-Akt signaling pathway	COL1A1	COL1A1	cDNA FLJ51252, highly similar to Collagen alpha-1(I) chain	2.22994e-08	7.91628e-07	1.23381
PATH:04151	PI3K-Akt signaling pathway	NGF	NGF	Beta-nerve growth factor	2.22994e-08	7.91628e-07	1.23381
PATH:04151	PI3K-Akt signaling pathway	CCNE1	CCNE1	Cyclin E variant ex7del	2.22994e-08	7.91628e-07	1.23381
PATH:04151	PI3K-Akt signaling pathway	IBSP	IBSP	Integrin-binding sialoprotein (Bone sialoprotein, bone sialoprotein II), isoform CRA_a	2.22994e-08	7.91628e-07	1.23381
PATH:04151	PI3K-Akt signaling pathway	PPP2R5A	PPP2R5A	Serine/threonine-protein phosphatase 2A 56 kDa regulatory subunit alpha isoform	2.22994e-08	7.91628e-07	1.23381
PATH:04151	PI3K-Akt signaling pathway	PRKCZ	PRKCZ	cDNA FLJ40308 fis, clone TESTI2029264, highly similar to Protein kinase C zeta type	2.22994e-08	7.91628e-07	1.23381
PATH:04151	PI3K-Akt signaling pathway	IFNAR1	IFNAR1	Interferon alpha/beta receptor 1	2.22994e-08	7.91628e-07	1.23381
PATH:04151	PI3K-Akt signaling pathway	CDK6	CDK6	Cyclin-dependent kinase 6	2.22994e-08	7.91628e-07	1.23381
PATH:04151	PI3K-Akt signaling pathway	GNB4	GNB4	cDNA FLJ77654, highly similar to Homo sapiens guanine nucleotide binding protein (G protein), beta polypeptide 4 (GNB4), mRNA	2.22994e-08	7.91628e-07	1.23381
PATH:04151	PI3K-Akt signaling pathway	ITGA7	ITGA7	cDNA FLJ12486 fis, clone NT2RM2000566, highly similar to Integrin alpha-7	2.22994e-08	7.91628e-07	1.23381
PATH:04151	PI3K-Akt signaling pathway	IL7R	IL7R	Interleukin-7 receptor subunit alpha	2.22994e-08	7.91628e-07	1.23381
PATH:04151	PI3K-Akt signaling pathway	FGF8	FGF8	Fibroblast growth factor 8	2.22994e-08	7.91628e-07	1.23381
PATH:04151	PI3K-Akt signaling pathway	FGF20	FGF20	Fibroblast growth factor 20	2.22994e-08	7.91628e-07	1.23381
PATH:04151	PI3K-Akt signaling pathway	FOXO3	FOXO3	Forkhead box protein O3	2.22994e-08	7.91628e-07	1.23381
PATH:04151	PI3K-Akt signaling pathway	NR4A1	NR4A1	Nuclear receptor subfamily 4, group A, member 1, isoform CRA_d	2.22994e-08	7.91628e-07	1.23381
PATH:04151	PI3K-Akt signaling pathway	BCL2L1	BCL2L1	Bcl-2-like protein 1	2.22994e-08	7.91628e-07	1.23381
PATH:04151	PI3K-Akt signaling pathway	EIF4E2	EIF4E2	Eukaryotic translation initiation factor 4E type 2	2.22994e-08	7.91628e-07	1.23381
PATH:04151	PI3K-Akt signaling pathway	CSF1	CSF1	Colony stimulating factor 1 (Macrophage), isoform CRA_a	2.22994e-08	7.91628e-07	1.23381
PATH:04151	PI3K-Akt signaling pathway	CREB3L2	CREB3L2	Cyclic AMP-responsive element-binding protein 3-like protein 2	2.22994e-08	7.91628e-07	1.23381
PATH:04151	PI3K-Akt signaling pathway	THBS1	THBS1	Thrombospondin 1, isoform CRA_a	2.22994e-08	7.91628e-07	1.23381
PATH:04151	PI3K-Akt signaling pathway	CSF3R	CSF3R	Granulocyte colony-stimulating factor receptor	2.22994e-08	7.91628e-07	1.23381
PATH:04151	PI3K-Akt signaling pathway	CDKN1A	CDKN1A	Cyclin-dependent kinase inhibitor 1A (P21, Cip1), isoform CRA_a	2.22994e-08	7.91628e-07	1.23381
PATH:04151	PI3K-Akt signaling pathway	PPP2R2A	PPP2R2A	Serine/threonine-protein phosphatase 2A 55 kDa regulatory subunit B alpha isoform	2.22994e-08	7.91628e-07	1.23381
PATH:04151	PI3K-Akt signaling pathway	PPP2R2D	PPP2R2D	cDNA FLJ10621 fis, clone NT2RP2005498, highly similar to Serine/threonine-protein phosphatase 2A 55 kDa regulatory subunit B delta isoform	2.22994e-08	7.91628e-07	1.23381
PATH:04151	PI3K-Akt signaling pathway	AKT2	AKT2	cDNA FLJ31217 fis, clone KIDNE2004095, highly similar to RAC-beta serine/threonine-protein kinase (EC 2.7.11.1)	2.22994e-08	7.91628e-07	1.23381
PATH:04151	PI3K-Akt signaling pathway	GRB2	GRB2	cDNA, FLJ96637, Homo sapiens growth factor receptor-bound protein 2 (GRB2), mRNA	2.22994e-08	7.91628e-07	1.23381
PATH:04151	PI3K-Akt signaling pathway	PDGFC	PDGFC	cDNA, FLJ94436, highly similar to Homo sapiens platelet derived growth factor C (PDGFC), mRNA	2.22994e-08	7.91628e-07	1.23381
PATH:04151	PI3K-Akt signaling pathway	LPAR1	LPAR1	Lysophosphatidic acid receptor 1	2.22994e-08	7.91628e-07	1.23381
PATH:04151	PI3K-Akt signaling pathway	ITGB7	ITGB7	Integrin b7 subunit	2.22994e-08	7.91628e-07	1.23381
PATH:04151	PI3K-Akt signaling pathway	FN1	FN1	Fibronectin 1, isoform CRA_n	2.22994e-08	7.91628e-07	1.23381
PATH:04151	PI3K-Akt signaling pathway	THEM4	THEM4	Acyl-coenzyme A thioesterase THEM4	2.22994e-08	7.91628e-07	1.23381
PATH:04151	PI3K-Akt signaling pathway	PRKCA	PRKCA	Protein kinase C, alpha	2.22994e-08	7.91628e-07	1.23381
PATH:04151	PI3K-Akt signaling pathway	PPP2R5B	PPP2R5B	Protein phosphatase 2, regulatory subunit B (B56), beta isoform, isoform CRA_a	2.22994e-08	7.91628e-07	1.23381
PATH:04151	PI3K-Akt signaling pathway	FGF6	FGF6	Fibroblast growth factor 6	2.22994e-08	7.91628e-07	1.23381
PATH:04151	PI3K-Akt signaling pathway	AKT3	AKT3	AKT3 protein	2.22994e-08	7.91628e-07	1.23381
PATH:04151	PI3K-Akt signaling pathway	LAMB1	LAMB1	Laminin subunit beta-1	2.22994e-08	7.91628e-07	1.23381
PATH:04151	PI3K-Akt signaling pathway	PPP2R5C	PPP2R5C	Serine/threonine-protein phosphatase 2A 56 kDa regulatory subunit gamma isoform	2.22994e-08	7.91628e-07	1.23381
PATH:04151	PI3K-Akt signaling pathway	OSM	OSM	Oncostatin M	2.22994e-08	7.91628e-07	1.23381
PATH:04151	PI3K-Akt signaling pathway	LPAR2	LPAR2	Endothelial differentiation, lysophosphatidic acid G-protein-coupled receptor, 4, isoform CRA_a	2.22994e-08	7.91628e-07	1.23381
PATH:04151	PI3K-Akt signaling pathway	CHRM2	CHRM2	Muscarinic acetylcholine receptor M2	2.22994e-08	7.91628e-07	1.23381
PATH:04151	PI3K-Akt signaling pathway	GNB1	GNB1	Guanine nucleotide binding protein (G protein), beta polypeptide 1, isoform CRA_a	2.22994e-08	7.91628e-07	1.23381
PATH:04151	PI3K-Akt signaling pathway	ANGPT2	ANGPT2	cDNA, FLJ92912, highly similar to Homo sapiens angiopoietin 2 (ANGPT2), mRNA	2.22994e-08	7.91628e-07	1.23381
PATH:04151	PI3K-Akt signaling pathway	FGF1	FGF1	Fibroblast growth factor 1	2.22994e-08	7.91628e-07	1.23381
PATH:04151	PI3K-Akt signaling pathway	HSP90B1	HSP90B1	cDNA FLJ58812, highly similar to Endoplasmin (Heat shock protein 90kDa beta member 1)	2.22994e-08	7.91628e-07	1.23381
PATH:04151	PI3K-Akt signaling pathway	GNB2	GNB2	Guanine nucleotide-binding protein G(I)/G(S)/G(T) subunit beta-2	2.22994e-08	7.91628e-07	1.23381
PATH:04151	PI3K-Akt signaling pathway	EIF4EBP1	EIF4EBP1	Eukaryotic translation initiation factor 4E-binding protein 1	2.22994e-08	7.91628e-07	1.23381
PATH:04151	PI3K-Akt signaling pathway	CSF1R	CSF1R	CSF1R protein	2.22994e-08	7.91628e-07	1.23381
PATH:04151	PI3K-Akt signaling pathway	SGK1	SGK1	cDNA FLJ52914, highly similar to Serine/threonine-protein kinase Sgk1 (EC 2.7.11.1)	2.22994e-08	7.91628e-07	1.23381
PATH:04151	PI3K-Akt signaling pathway	COL4A1	COL4A1	Type IV collagen alpha 1	2.22994e-08	7.91628e-07	1.23381
PATH:04151	PI3K-Akt signaling pathway	GNG7	GNG7	Guanine nucleotide-binding protein subunit gamma	2.22994e-08	7.91628e-07	1.23381
PATH:04151	PI3K-Akt signaling pathway	ITGB6	ITGB6	Integrin beta-6	2.22994e-08	7.91628e-07	1.23381
PATH:04151	PI3K-Akt signaling pathway	LPAR6	LPAR6	HCG30749, isoform CRA_a	2.22994e-08	7.91628e-07	1.23381
PATH:04151	PI3K-Akt signaling pathway	PDGFRA	PDGFRA	Platelet-derived growth factor receptor alpha	2.22994e-08	7.91628e-07	1.23381
PATH:04151	PI3K-Akt signaling pathway	ITGA3	ITGA3	cDNA FLJ59664, highly similar to Integrin alpha-3	2.22994e-08	7.91628e-07	1.23381
PATH:04151	PI3K-Akt signaling pathway	CREB5	CREB5	Cyclic AMP-responsive element-binding protein 5	2.22994e-08	7.91628e-07	1.23381
PATH:04151	PI3K-Akt signaling pathway	TCL1B	TCL1B	T-cell leukemia/lymphoma 1B	2.22994e-08	7.91628e-07	1.23381
PATH:04151	PI3K-Akt signaling pathway	PRL	PRL	Prolactin	2.22994e-08	7.91628e-07	1.23381
PATH:04151	PI3K-Akt signaling pathway	MAP2K1	MAP2K1	Mitogen-activated protein kinase kinase 1, isoform CRA_a	2.22994e-08	7.91628e-07	1.23381
PATH:04151	PI3K-Akt signaling pathway	EFNA5	EFNA5	Ephrin-A5	2.22994e-08	7.91628e-07	1.23381
PATH:04151	PI3K-Akt signaling pathway	PPP2R1B	PPP2R1B	Serine/threonine-protein phosphatase 2A 65 kDa regulatory subunit A beta isoform	2.22994e-08	7.91628e-07	1.23381
PATH:04151	PI3K-Akt signaling pathway	PKN1	PKN1	Serine/threonine-protein kinase N1	2.22994e-08	7.91628e-07	1.23381
PATH:04151	PI3K-Akt signaling pathway	VEGFA	VEGFA	Vascular endothelial growth factor, isoform CRA_d	2.22994e-08	7.91628e-07	1.23381
PATH:04151	PI3K-Akt signaling pathway	MTOR	MTOR	Serine/threonine-protein kinase mTOR	2.22994e-08	7.91628e-07	1.23381
PATH:04151	PI3K-Akt signaling pathway	CHRM1	CHRM1	Muscarinic acetylcholine receptor M1	2.22994e-08	7.91628e-07	1.23381
PATH:04151	PI3K-Akt signaling pathway	F2R	F2R	Coagulation factor II (Thrombin) receptor, isoform CRA_a	2.22994e-08	7.91628e-07	1.23381
PATH:04151	PI3K-Akt signaling pathway	FGFR4	FGFR4	Fibroblast growth factor receptor 4	2.22994e-08	7.91628e-07	1.23381
PATH:04151	PI3K-Akt signaling pathway	AKT1	AKT1	RAC-alpha serine/threonine-protein kinase	2.22994e-08	7.91628e-07	1.23381
PATH:04151	PI3K-Akt signaling pathway	TSC2	TSC2	cDNA FLJ36833 fis, clone ASTRO2010819, highly similar to TUBERIN	2.22994e-08	7.91628e-07	1.23381
PATH:04151	PI3K-Akt signaling pathway	RELN	RELN	Reelin	2.22994e-08	7.91628e-07	1.23381
PATH:04151	PI3K-Akt signaling pathway	KDR	KDR	Receptor protein-tyrosine kinase	2.22994e-08	7.91628e-07	1.23381
PATH:04151	PI3K-Akt signaling pathway	FGF5	FGF5	Fibroblast growth factor 5 isoform s'	2.22994e-08	7.91628e-07	1.23381
PATH:04151	PI3K-Akt signaling pathway	ITGA4	ITGA4	Integrin a4-subunit	2.22994e-08	7.91628e-07	1.23381
PATH:04151	PI3K-Akt signaling pathway	COL11A1	COL11A1	cDNA FLJ57066, highly similar to Collagen alpha-1(XI) chain	2.22994e-08	7.91628e-07	1.23381
PATH:04151	PI3K-Akt signaling pathway	RHEB	RHEB	Ras homolog enriched in brain, isoform CRA_c	2.22994e-08	7.91628e-07	1.23381
PATH:04151	PI3K-Akt signaling pathway	LAMC3	LAMC3	Laminin subunit gamma-3	2.22994e-08	7.91628e-07	1.23381
PATH:04151	PI3K-Akt signaling pathway	FGF2	FGF2	Fibroblast growth factor 2	2.22994e-08	7.91628e-07	1.23381
PATH:04151	PI3K-Akt signaling pathway	COL6A5	COL6A5	Collagen alpha-5(VI) chain	2.22994e-08	7.91628e-07	1.23381
PATH:04151	PI3K-Akt signaling pathway	LAMA2	LAMA2	Laminin subunit alpha-2	2.22994e-08	7.91628e-07	1.23381
PATH:04151	PI3K-Akt signaling pathway	ITGA6	ITGA6	Integrin alpha-6	2.22994e-08	7.91628e-07	1.23381
PATH:04151	PI3K-Akt signaling pathway	YWHAG	YWHAG	cDNA FLJ14168 fis, clone NT2RP2001440, highly similar to 14-3-3 protein gamma	2.22994e-08	7.91628e-07	1.23381
PATH:04151	PI3K-Akt signaling pathway	IGF1	IGF1	Insulin-like growth factor I	2.22994e-08	7.91628e-07	1.23381
PATH:04151	PI3K-Akt signaling pathway	IL6	IL6	cDNA FLJ55231, highly similar to Interleukin-6	2.22994e-08	7.91628e-07	1.23381
PATH:04151	PI3K-Akt signaling pathway	ITGA11	ITGA11	cDNA FLJ78760, highly similar to Homo sapiens integrin, alpha 11 (ITGA11), transcript variant 1, mRNA	2.22994e-08	7.91628e-07	1.23381
PATH:04151	PI3K-Akt signaling pathway	COL4A4	COL4A4	Collagen, type IV, alpha 4, isoform CRA_a	2.22994e-08	7.91628e-07	1.23381
PATH:04151	PI3K-Akt signaling pathway	MAPK3	MAPK3	cDNA FLJ33690 fis, clone BRAWH2002967, highly similar to Mitogen-activated protein kinase 3 (EC 2.7.11.24)	2.22994e-08	7.91628e-07	1.23381
PATH:04151	PI3K-Akt signaling pathway	EIF4E	EIF4E	Eukaryotic translation initiation factor 4E isoform A	2.22994e-08	7.91628e-07	1.23381
PATH:04151	PI3K-Akt signaling pathway	GNB3	GNB3	Guanine nucleotide binding protein (G protein), beta polypeptide 3	2.22994e-08	7.91628e-07	1.23381
PATH:04151	PI3K-Akt signaling pathway	TCL1A	TCL1A	T-cell leukemia/lymphoma 1A, isoform CRA_b	2.22994e-08	7.91628e-07	1.23381
PATH:04151	PI3K-Akt signaling pathway	FGFR2	FGFR2	Fibroblast growth factor receptor 2 (Bacteria-expressed kinase, keratinocyte growth factor receptor, craniofacial dysostosis 1, Crouzon syndrome, Pfeiffer syndrome, Jackson-Weiss syndrome), isoform CRA_k	2.22994e-08	7.91628e-07	1.23381
PATH:04151	PI3K-Akt signaling pathway	CASP9	CASP9	Caspase-9	2.22994e-08	7.91628e-07	1.23381
PATH:04151	PI3K-Akt signaling pathway	GYS2	GYS2	Glycogen synthase 2 (Liver), isoform CRA_a	2.22994e-08	7.91628e-07	1.23381
PATH:04151	PI3K-Akt signaling pathway	CCND2	CCND2	G1/S-specific cyclin-D2	2.22994e-08	7.91628e-07	1.23381
PATH:04151	PI3K-Akt signaling pathway	BCL2L11	BCL2L11	Bcl-2-like protein 11	2.22994e-08	7.91628e-07	1.23381
PATH:04151	PI3K-Akt signaling pathway	FGF22	FGF22	Fibroblast growth factor 22	2.22994e-08	7.91628e-07	1.23381
PATH:04151	PI3K-Akt signaling pathway	FGF12	FGF12	Fibroblast growth factor 12	2.22994e-08	7.91628e-07	1.23381
PATH:04151	PI3K-Akt signaling pathway	PPP2R2B	PPP2R2B	Serine/threonine-protein phosphatase 2A 55 kDa regulatory subunit B beta isoform	2.22994e-08	7.91628e-07	1.23381
PATH:04151	PI3K-Akt signaling pathway	EFNA1	EFNA1	cDNA FLJ75959, highly similar to Homo sapiens ephrin-A1 (EFNA1), transcript variant 2, mRNA	2.22994e-08	7.91628e-07	1.23381
PATH:04151	PI3K-Akt signaling pathway	MAP2K2	MAP2K2	Mitogen-activated protein kinase kinase 2, isoform CRA_d	2.22994e-08	7.91628e-07	1.23381
PATH:04151	PI3K-Akt signaling pathway	PPP2R1A	PPP2R1A	cDNA, FLJ96799, Homo sapiens protein phosphatase 2 (formerly 2A), regulatory subunit A (PR 65), alpha isoform (PPP2R1A), mRNA	2.22994e-08	7.91628e-07	1.23381
PATH:04151	PI3K-Akt signaling pathway	SGK2	SGK2	cDNA FLJ78226, highly similar to Homo sapiens serum/glucocorticoid regulated kinase 2 (SGK2), transcript variant 1, mRNA	2.22994e-08	7.91628e-07	1.23381
PATH:04151	PI3K-Akt signaling pathway	HRAS	HRAS	GTPase HRas	2.22994e-08	7.91628e-07	1.23381
PATH:04151	PI3K-Akt signaling pathway	PIK3CG	PIK3CG	Phosphoinositide-3-kinase, catalytic, gamma polypeptide, isoform CRA_a	2.22994e-08	7.91628e-07	1.23381
PATH:04151	PI3K-Akt signaling pathway	COL27A1	COL27A1	Collagen alpha-1(XXVII) chain	2.22994e-08	7.91628e-07	1.23381
PATH:04151	PI3K-Akt signaling pathway	FGF21	FGF21	Fibroblast growth factor 21	2.22994e-08	7.91628e-07	1.23381
PATH:04151	PI3K-Akt signaling pathway	JAK1	JAK1	Jak1 isoform B	2.22994e-08	7.91628e-07	1.23381
PATH:04151	PI3K-Akt signaling pathway	PRKAA2	PRKAA2	5'-AMP-activated protein kinase catalytic subunit alpha-2	2.22994e-08	7.91628e-07	1.23381
PATH:04151	PI3K-Akt signaling pathway	FGFR1	FGFR1	Fibroblast growth factor receptor FGFR-1 secreted form protein	2.22994e-08	7.91628e-07	1.23381
PATH:04151	PI3K-Akt signaling pathway	FLT1	FLT1	Soluble VEGFR1 variant 2	2.22994e-08	7.91628e-07	1.23381
PATH:04151	PI3K-Akt signaling pathway	FGF14	FGF14	Fibroblast growth factor 14	2.22994e-08	7.91628e-07	1.23381
PATH:04151	PI3K-Akt signaling pathway	COMP	COMP	cDNA FLJ78437, highly similar to Homo sapiens cartilage oligomeric matrix protein (COMP), mRNA	2.22994e-08	7.91628e-07	1.23381
PATH:04151	PI3K-Akt signaling pathway	RAC1	RAC1	cDNA FLJ77333, highly similar to Homo sapiens ras-related C3 botulinum toxin substrate 1 (rho family, small GTP binding protein Rac1) (RAC1), transcript variant Rac1b, mRNA	2.22994e-08	7.91628e-07	1.23381
PATH:04151	PI3K-Akt signaling pathway	CREB3L1	CREB3L1	cDNA, FLJ94739, highly similar to Homo sapiens cAMP responsive element binding protein 3-like 1 (CREB3L1), mRNA	2.22994e-08	7.91628e-07	1.23381
PATH:04151	PI3K-Akt signaling pathway	ATF6B	ATF6B	Cyclic AMP-dependent transcription factor ATF-6 beta	2.22994e-08	7.91628e-07	1.23381
PATH:04151	PI3K-Akt signaling pathway	INSR	INSR	Insulin receptor	2.22994e-08	7.91628e-07	1.23381
PATH:04151	PI3K-Akt signaling pathway	VEGFC	VEGFC	Vascular endothelial growth factor C	2.22994e-08	7.91628e-07	1.23381
PATH:04151	PI3K-Akt signaling pathway	LPAR3	LPAR3	G-protein coupled receptor EDG-7	2.22994e-08	7.91628e-07	1.23381
PATH:04151	PI3K-Akt signaling pathway	MYB	MYB	Transcriptional activator Myb	2.22994e-08	7.91628e-07	1.23381
PATH:04151	PI3K-Akt signaling pathway	LAMA4	LAMA4	Laminin subunit alpha-4	2.22994e-08	7.91628e-07	1.23381
PATH:04151	PI3K-Akt signaling pathway	IL4R	IL4R	Interleukin 4 receptor alpha	2.22994e-08	7.91628e-07	1.23381
PATH:04151	PI3K-Akt signaling pathway	ATF4	ATF4	cDNA FLJ58799, highly similar to Cyclic AMP-dependent transcription factor ATF-4	2.22994e-08	7.91628e-07	1.23381
PATH:04151	PI3K-Akt signaling pathway	RPTOR	RPTOR	cDNA FLJ52080, highly similar to Regulatory-associated protein of mTOR	2.22994e-08	7.91628e-07	1.23381
PATH:04151	PI3K-Akt signaling pathway	PIK3R1	PIK3R1	cDNA FLJ44373 fis, clone TRACH3009455, highly similar to Phosphatidylinositol 3-kinase regulatory subunit alpha	2.22994e-08	7.91628e-07	1.23381
PATH:04151	PI3K-Akt signaling pathway	CREB3L3	CREB3L3	Cyclic AMP-responsive element-binding protein 3-like protein 3	2.22994e-08	7.91628e-07	1.23381
PATH:04151	PI3K-Akt signaling pathway	PPP2CB	PPP2CB	Serine/threonine-protein phosphatase 2A catalytic subunit beta isoform	2.22994e-08	7.91628e-07	1.23381
PATH:04151	PI3K-Akt signaling pathway	TP53	TP53	Cellular tumor antigen p53	2.22994e-08	7.91628e-07	1.23381
PATH:04151	PI3K-Akt signaling pathway	RXRA	RXRA	Retinoid X nuclear receptor alpha	2.22994e-08	7.91628e-07	1.23381
PATH:04151	PI3K-Akt signaling pathway	LAMA3	LAMA3	Laminin subunit alpha-3	2.22994e-08	7.91628e-07	1.23381
PATH:04151	PI3K-Akt signaling pathway	ITGB1	ITGB1	Integrin beta-1	2.22994e-08	7.91628e-07	1.23381
PATH:04151	PI3K-Akt signaling pathway	EIF4B	EIF4B	cDNA FLJ59206, highly similar to Eukaryotic translation initiation factor 4B	2.22994e-08	7.91628e-07	1.23381
PATH:04151	PI3K-Akt signaling pathway	PPP2R3C	PPP2R3C	Serine/threonine-protein phosphatase 2A regulatory subunit B'' subunit gamma	2.22994e-08	7.91628e-07	1.23381
PATH:04151	PI3K-Akt signaling pathway	COL4A3	COL4A3	Collagen, type IV, alpha 3 (Goodpasture antigen), isoform CRA_d	2.22994e-08	7.91628e-07	1.23381
PATH:04151	PI3K-Akt signaling pathway	GNG4	GNG4	Guanine nucleotide-binding protein subunit gamma	2.22994e-08	7.91628e-07	1.23381
PATH:04151	PI3K-Akt signaling pathway	LAMA5	LAMA5	Laminin subunit alpha-5	2.22994e-08	7.91628e-07	1.23381
PATH:04151	PI3K-Akt signaling pathway	ITGB3	ITGB3	Integrin beta	2.22994e-08	7.91628e-07	1.23381
PATH:04151	PI3K-Akt signaling pathway	CDKN1B	CDKN1B	Truncated cyclin-dependent kinase inhibitor 1B	2.22994e-08	7.91628e-07	1.23381
PATH:04151	PI3K-Akt signaling pathway	FGF17	FGF17	Fibroblast growth factor 17	2.22994e-08	7.91628e-07	1.23381
PATH:04151	PI3K-Akt signaling pathway	GYS1	GYS1	cDNA FLJ76881, highly similar to Homo sapiens glycogen synthase 1 (muscle) (GYS1), mRNA	2.22994e-08	7.91628e-07	1.23381
PATH:04151	PI3K-Akt signaling pathway	EFNA3	EFNA3	cDNA FLJ59263, highly similar to Ephrin-A3	2.22994e-08	7.91628e-07	1.23381
PATH:04151	PI3K-Akt signaling pathway	MCL1	MCL1	cDNA FLJ50136, highly similar to Induced myeloid leukemia cell differentiation protein Mcl-1	2.22994e-08	7.91628e-07	1.23381
PATH:04151	PI3K-Akt signaling pathway	ITGA2	ITGA2	Integrin alpha-2	2.22994e-08	7.91628e-07	1.23381
PATH:04151	PI3K-Akt signaling pathway	FGF19	FGF19	Fibroblast growth factor 19	2.22994e-08	7.91628e-07	1.23381
PATH:04151	PI3K-Akt signaling pathway	FGF23	FGF23	Fibroblast growth factor 23	2.22994e-08	7.91628e-07	1.23381
PATH:04725	Cholinergic synapse	PRKACG	PRKACG	cAMP-dependent protein kinase catalytic subunit gamma	3.44779e-08	1.08797e-06	1.40215
PATH:04725	Cholinergic synapse	PLCB3	PLCB3	1-phosphatidylinositol 4,5-bisphosphate phosphodiesterase beta-3	3.44779e-08	1.08797e-06	1.40215
PATH:04725	Cholinergic synapse	ADCY3	ADCY3	cDNA FLJ14951 fis, clone PLACE3000020, highly similar to Adenylate cyclase type 3 (EC 4.6.1.1)	3.44779e-08	1.08797e-06	1.40215
PATH:04725	Cholinergic synapse	ADCY9	ADCY9	Adenylate cyclase type 9	3.44779e-08	1.08797e-06	1.40215
PATH:04725	Cholinergic synapse	CHRM3	CHRM3	Muscarinic acetylcholine receptor M3	3.44779e-08	1.08797e-06	1.40215
PATH:04725	Cholinergic synapse	GNAI3	GNAI3	Guanine nucleotide-binding protein G(k) subunit alpha	3.44779e-08	1.08797e-06	1.40215
PATH:04725	Cholinergic synapse	KRAS	KRAS	V-Ki-ras2 Kirsten rat sarcoma viral oncogene homolog, isoform CRA_b	3.44779e-08	1.08797e-06	1.40215
PATH:04725	Cholinergic synapse	GNG3	GNG3	Guanine nucleotide-binding protein G(I)/G(S)/G(O) subunit gamma-3	3.44779e-08	1.08797e-06	1.40215
PATH:04725	Cholinergic synapse	KCNJ4	KCNJ4	Potassium inwardly-rectifying channel, subfamily J, member 4, isoform CRA_a	3.44779e-08	1.08797e-06	1.40215
PATH:04725	Cholinergic synapse	CHRNA4	CHRNA4	Neuronal acetylcholine receptor subunit alpha-4	3.44779e-08	1.08797e-06	1.40215
PATH:04725	Cholinergic synapse	CACNA1A	CACNA1A	Voltage-dependent P/Q-type calcium channel subunit alpha-1A	3.44779e-08	1.08797e-06	1.40215
PATH:04725	Cholinergic synapse	MAPK1	MAPK1	Mitogen-activated protein kinase 1	3.44779e-08	1.08797e-06	1.40215
PATH:04725	Cholinergic synapse	PIK3R3	PIK3R3	cDNA FLJ60942, highly similar to Phosphatidylinositol 3-kinase regulatory subunit gamma	3.44779e-08	1.08797e-06	1.40215
PATH:04725	Cholinergic synapse	PRKACB	PRKACB	cAMP-dependent protein kinase catalytic subunit beta isoform 2	3.44779e-08	1.08797e-06	1.40215
PATH:04725	Cholinergic synapse	GNG11	GNG11	Guanine nucleotide-binding protein G(I)/G(S)/G(O) subunit gamma-11	3.44779e-08	1.08797e-06	1.40215
PATH:04725	Cholinergic synapse	KCNQ5	KCNQ5	cDNA FLJ56831, highly similar to Potassium voltage-gated channel subfamily KQT member 5	3.44779e-08	1.08797e-06	1.40215
PATH:04725	Cholinergic synapse	PIK3CD	PIK3CD	Phosphoinositide-3-kinase, catalytic, delta polypeptide, isoform CRA_a	3.44779e-08	1.08797e-06	1.40215
PATH:04725	Cholinergic synapse	GNGT1	GNGT1	Guanine nucleotide-binding protein subunit gamma	3.44779e-08	1.08797e-06	1.40215
PATH:04725	Cholinergic synapse	GNA11	GNA11	Guanine nucleotide-binding protein subunit alpha-11	3.44779e-08	1.08797e-06	1.40215
PATH:04725	Cholinergic synapse	GNB5	GNB5	Guanine nucleotide binding protein (G protein), beta 5, isoform CRA_a	3.44779e-08	1.08797e-06	1.40215
PATH:04725	Cholinergic synapse	CACNA1B	CACNA1B	Calcium channel, voltage-dependent, L type, alpha 1B subunit, isoform CRA_a	3.44779e-08	1.08797e-06	1.40215
PATH:04725	Cholinergic synapse	PIK3R5	PIK3R5	Phosphoinositide 3-kinase regulatory subunit 5	3.44779e-08	1.08797e-06	1.40215
PATH:04725	Cholinergic synapse	KCNQ3	KCNQ3	Potassium voltage-gated channel subfamily KQT member 3	3.44779e-08	1.08797e-06	1.40215
PATH:04725	Cholinergic synapse	GNG12	GNG12	Guanine nucleotide-binding protein subunit gamma	3.44779e-08	1.08797e-06	1.40215
PATH:04725	Cholinergic synapse	PIK3CB	PIK3CB	cDNA FLJ57102, highly similar to Phosphatidylinositol-4,5-bisphosphate 3-kinase catalytic subunit beta isoform (EC 2.7.1.153)	3.44779e-08	1.08797e-06	1.40215
PATH:04725	Cholinergic synapse	CACNA1S	CACNA1S	Voltage-dependent L-type calcium channel subunit alpha-1S	3.44779e-08	1.08797e-06	1.40215
PATH:04725	Cholinergic synapse	CACNA1C	CACNA1C	cDNA FLJ50301, highly similar to Voltage-dependent L-type calcium channel subunit alpha-1C	3.44779e-08	1.08797e-06	1.40215
PATH:04725	Cholinergic synapse	KCNJ14	KCNJ14	ATP-sensitive inward rectifier potassium channel 14	3.44779e-08	1.08797e-06	1.40215
PATH:04725	Cholinergic synapse	CAMK2D	CAMK2D	Calcium/calmodulin-dependent protein kinase (CaM kinase) II delta, isoform CRA_a	3.44779e-08	1.08797e-06	1.40215
PATH:04725	Cholinergic synapse	BCL2	BCL2	B-cell CLL/lymphoma 2, isoform CRA_a	3.44779e-08	1.08797e-06	1.40215
PATH:04725	Cholinergic synapse	CACNA1D	CACNA1D	cDNA FLJ51831, highly similar to Voltage-dependent L-type calcium channel subunit alpha-1D	3.44779e-08	1.08797e-06	1.40215
PATH:04725	Cholinergic synapse	GNG2	GNG2	Guanine nucleotide-binding protein subunit gamma	3.44779e-08	1.08797e-06	1.40215
PATH:04725	Cholinergic synapse	ADCY7	ADCY7	cDNA FLJ36387 fis, clone THYMU2008799, highly similar to Adenylate cyclase type 7 (EC 4.6.1.1)	3.44779e-08	1.08797e-06	1.40215
PATH:04725	Cholinergic synapse	PLCB2	PLCB2	1-phosphatidylinositol 4,5-bisphosphate phosphodiesterase beta-2	3.44779e-08	1.08797e-06	1.40215
PATH:04725	Cholinergic synapse	PIK3CA	PIK3CA	cDNA FLJ75190, highly similar to H.sapiens phosphatidylinositol 3-kinase	3.44779e-08	1.08797e-06	1.40215
PATH:04725	Cholinergic synapse	ITPR3	ITPR3	ITPR3 protein	3.44779e-08	1.08797e-06	1.40215
PATH:04725	Cholinergic synapse	PLCB4	PLCB4	1-phosphatidylinositol 4,5-bisphosphate phosphodiesterase beta-4	3.44779e-08	1.08797e-06	1.40215
PATH:04725	Cholinergic synapse	KCNQ2	KCNQ2	cDNA FLJ60440, highly similar to Potassium voltage-gated channel subfamily KQT member 2	3.44779e-08	1.08797e-06	1.40215
PATH:04725	Cholinergic synapse	KCNQ4	KCNQ4	cDNA FLJ90476 fis, clone NT2RP3002737, highly similar to Potassium voltage-gated channel subfamily KQT member 4	3.44779e-08	1.08797e-06	1.40215
PATH:04725	Cholinergic synapse	KCNJ12	KCNJ12	ATP-sensitive inward rectifier potassium channel 12	3.44779e-08	1.08797e-06	1.40215
PATH:04725	Cholinergic synapse	CAMK2G	CAMK2G	Calcium/calmodulin-dependent protein kinase (CaM kinase) II gamma, isoform CRA_a	3.44779e-08	1.08797e-06	1.40215
PATH:04725	Cholinergic synapse	ADCY4	ADCY4	Adenylate cyclase type 4	3.44779e-08	1.08797e-06	1.40215
PATH:04725	Cholinergic synapse	ADCY8	ADCY8	Adenylate cyclase type 8	3.44779e-08	1.08797e-06	1.40215
PATH:04725	Cholinergic synapse	CHRNB2	CHRNB2	Neuronal acetylcholine receptor subunit beta-2	3.44779e-08	1.08797e-06	1.40215
PATH:04725	Cholinergic synapse	GNB4	GNB4	cDNA FLJ77654, highly similar to Homo sapiens guanine nucleotide binding protein (G protein), beta polypeptide 4 (GNB4), mRNA	3.44779e-08	1.08797e-06	1.40215
PATH:04725	Cholinergic synapse	CHRNA7	CHRNA7	Alpha7 nicotinic receptor isoform 11	3.44779e-08	1.08797e-06	1.40215
PATH:04725	Cholinergic synapse	KCNJ2	KCNJ2	Inward rectifier potassium channel 2	3.44779e-08	1.08797e-06	1.40215
PATH:04725	Cholinergic synapse	CREB3L2	CREB3L2	Cyclic AMP-responsive element-binding protein 3-like protein 2	3.44779e-08	1.08797e-06	1.40215
PATH:04725	Cholinergic synapse	ITPR1	ITPR1	Inositol 1,4,5-triphosphate receptor, type 1, isoform CRA_a	3.44779e-08	1.08797e-06	1.40215
PATH:04725	Cholinergic synapse	GNAQ	GNAQ	Guanine nucleotide binding protein (G protein), q polypeptide, isoform CRA_c	3.44779e-08	1.08797e-06	1.40215
PATH:04725	Cholinergic synapse	ADCY6	ADCY6	cDNA FLJ57105, highly similar to Adenylate cyclase type 6 (EC 4.6.1.1)	3.44779e-08	1.08797e-06	1.40215
PATH:04725	Cholinergic synapse	AKT2	AKT2	cDNA FLJ31217 fis, clone KIDNE2004095, highly similar to RAC-beta serine/threonine-protein kinase (EC 2.7.11.1)	3.44779e-08	1.08797e-06	1.40215
PATH:04725	Cholinergic synapse	PRKCA	PRKCA	Protein kinase C, alpha	3.44779e-08	1.08797e-06	1.40215
PATH:04725	Cholinergic synapse	AKT3	AKT3	AKT3 protein	3.44779e-08	1.08797e-06	1.40215
PATH:04725	Cholinergic synapse	CHAT	CHAT	Choline acetyltransferase, isoform CRA_a	3.44779e-08	1.08797e-06	1.40215
PATH:04725	Cholinergic synapse	CHRM2	CHRM2	Muscarinic acetylcholine receptor M2	3.44779e-08	1.08797e-06	1.40215
PATH:04725	Cholinergic synapse	GNB1	GNB1	Guanine nucleotide binding protein (G protein), beta polypeptide 1, isoform CRA_a	3.44779e-08	1.08797e-06	1.40215
PATH:04725	Cholinergic synapse	KCNQ1	KCNQ1	Potassium voltage-gated channel isoform 1	3.44779e-08	1.08797e-06	1.40215
PATH:04725	Cholinergic synapse	CHRNA6	CHRNA6	Neuronal acetylcholine receptor subunit alpha-6	3.44779e-08	1.08797e-06	1.40215
PATH:04725	Cholinergic synapse	GNB2	GNB2	Guanine nucleotide-binding protein G(I)/G(S)/G(T) subunit beta-2	3.44779e-08	1.08797e-06	1.40215
PATH:04725	Cholinergic synapse	FOS	FOS	Proto-oncogene c-Fos	3.44779e-08	1.08797e-06	1.40215
PATH:04725	Cholinergic synapse	ADCY5	ADCY5	cDNA FLJ36521 fis, clone TRACH2002138, highly similar to Adenylate cyclase type 5	3.44779e-08	1.08797e-06	1.40215
PATH:04725	Cholinergic synapse	GNG7	GNG7	Guanine nucleotide-binding protein subunit gamma	3.44779e-08	1.08797e-06	1.40215
PATH:04725	Cholinergic synapse	FYN	FYN	Non-specific protein-tyrosine kinase	3.44779e-08	1.08797e-06	1.40215
PATH:04725	Cholinergic synapse	CREB5	CREB5	Cyclic AMP-responsive element-binding protein 5	3.44779e-08	1.08797e-06	1.40215
PATH:04725	Cholinergic synapse	MAP2K1	MAP2K1	Mitogen-activated protein kinase kinase 1, isoform CRA_a	3.44779e-08	1.08797e-06	1.40215
PATH:04725	Cholinergic synapse	CAMK2A	CAMK2A	cDNA FLJ75193, highly similar to Homo sapiens calcium/calmodulin-dependent protein kinase II alpha-B subunit mRNA	3.44779e-08	1.08797e-06	1.40215
PATH:04725	Cholinergic synapse	CAMK2B	CAMK2B	Calcium/calmodulin-dependent protein kinase (CaM kinase) II beta	3.44779e-08	1.08797e-06	1.40215
PATH:04725	Cholinergic synapse	CHRM1	CHRM1	Muscarinic acetylcholine receptor M1	3.44779e-08	1.08797e-06	1.40215
PATH:04725	Cholinergic synapse	GNAO1	GNAO1	cDNA FLJ31446 fis, clone NT2NE2000909, highly similar to Guanine nucleotide-binding protein G(o) subunit alpha 1	3.44779e-08	1.08797e-06	1.40215
PATH:04725	Cholinergic synapse	AKT1	AKT1	RAC-alpha serine/threonine-protein kinase	3.44779e-08	1.08797e-06	1.40215
PATH:04725	Cholinergic synapse	ITPR2	ITPR2	Inositol 1,4,5-trisphosphate receptor type 2	3.44779e-08	1.08797e-06	1.40215
PATH:04725	Cholinergic synapse	ACHE	ACHE	Acetylcholinesterase (Yt blood group), isoform CRA_a	3.44779e-08	1.08797e-06	1.40215
PATH:04725	Cholinergic synapse	CHRNA3	CHRNA3	cDNA FLJ57492, highly similar to Neuronal acetylcholine receptor protein subunit alpha-3	3.44779e-08	1.08797e-06	1.40215
PATH:04725	Cholinergic synapse	GNAI2	GNAI2	cDNA FLJ31012 fis, clone HLUNG2000217, highly similar to Guanine nucleotide-binding protein G(i), alpha-2 subunit	3.44779e-08	1.08797e-06	1.40215
PATH:04725	Cholinergic synapse	PRKCG	PRKCG	cDNA FLJ54490, highly similar to Protein kinase C gamma type (EC 2.7.11.13)	3.44779e-08	1.08797e-06	1.40215
PATH:04725	Cholinergic synapse	KCNJ3	KCNJ3	cDNA FLJ51809, highly similar to G protein-activated inward rectifier potassium channel 1	3.44779e-08	1.08797e-06	1.40215
PATH:04725	Cholinergic synapse	SLC5A7	SLC5A7	cDNA, FLJ96292, highly similar to Homo sapiens solute carrier family 5 (choline transporter), member 7 (SLC5A7), mRNA	3.44779e-08	1.08797e-06	1.40215
PATH:04725	Cholinergic synapse	MAPK3	MAPK3	cDNA FLJ33690 fis, clone BRAWH2002967, highly similar to Mitogen-activated protein kinase 3 (EC 2.7.11.24)	3.44779e-08	1.08797e-06	1.40215
PATH:04725	Cholinergic synapse	GNB3	GNB3	Guanine nucleotide binding protein (G protein), beta polypeptide 3	3.44779e-08	1.08797e-06	1.40215
PATH:04725	Cholinergic synapse	ADCY1	ADCY1	Adenylate cyclase type 1	3.44779e-08	1.08797e-06	1.40215
PATH:04725	Cholinergic synapse	ADCY2	ADCY2	cDNA FLJ16822 fis, clone TRACH3030111, highly similar to Adenylate cyclase type 2 (EC 4.6.1.1)	3.44779e-08	1.08797e-06	1.40215
PATH:04725	Cholinergic synapse	HRAS	HRAS	GTPase HRas	3.44779e-08	1.08797e-06	1.40215
PATH:04725	Cholinergic synapse	PIK3CG	PIK3CG	Phosphoinositide-3-kinase, catalytic, gamma polypeptide, isoform CRA_a	3.44779e-08	1.08797e-06	1.40215
PATH:04725	Cholinergic synapse	CREB3L1	CREB3L1	cDNA, FLJ94739, highly similar to Homo sapiens cAMP responsive element binding protein 3-like 1 (CREB3L1), mRNA	3.44779e-08	1.08797e-06	1.40215
PATH:04725	Cholinergic synapse	CHRM4	CHRM4	Muscarinic acetylcholine receptor M4	3.44779e-08	1.08797e-06	1.40215
PATH:04725	Cholinergic synapse	ATF4	ATF4	cDNA FLJ58799, highly similar to Cyclic AMP-dependent transcription factor ATF-4	3.44779e-08	1.08797e-06	1.40215
PATH:04725	Cholinergic synapse	PIK3R1	PIK3R1	cDNA FLJ44373 fis, clone TRACH3009455, highly similar to Phosphatidylinositol 3-kinase regulatory subunit alpha	3.44779e-08	1.08797e-06	1.40215
PATH:04725	Cholinergic synapse	CREB3L3	CREB3L3	Cyclic AMP-responsive element-binding protein 3-like protein 3	3.44779e-08	1.08797e-06	1.40215
PATH:04725	Cholinergic synapse	GNG4	GNG4	Guanine nucleotide-binding protein subunit gamma	3.44779e-08	1.08797e-06	1.40215
PATH:04725	Cholinergic synapse	KCNJ6	KCNJ6	cDNA, FLJ94651, highly similar to Homo sapiens potassium inwardly-rectifying channel, subfamily J, member 6 (KCNJ6), mRNA	3.44779e-08	1.08797e-06	1.40215
PATH:04725	Cholinergic synapse	PRKCB	PRKCB	Protein kinase C beta type	3.44779e-08	1.08797e-06	1.40215
PATH:04725	Cholinergic synapse	PLCB1	PLCB1	Phosphoinositide phospholipase C	3.44779e-08	1.08797e-06	1.40215
PATH:04725	Cholinergic synapse	CHRM5	CHRM5	Muscarinic acetylcholine receptor M5	3.44779e-08	1.08797e-06	1.40215
PATH:05412	Arrhythmogenic right ventricular cardiomyopathy (ARVC)	ITGAV	ITGAV	ITGAV protein	6.6513e-08	1.88897e-06	1.48056
PATH:05412	Arrhythmogenic right ventricular cardiomyopathy (ARVC)	SGCA	SGCA	cDNA FLJ56722, highly similar to Alpha-sarcoglycan	6.6513e-08	1.88897e-06	1.48056
PATH:05412	Arrhythmogenic right ventricular cardiomyopathy (ARVC)	DAG1	DAG1	Dystroglycan 1 (Dystrophin-associated glycoprotein 1), isoform CRA_a	6.6513e-08	1.88897e-06	1.48056
PATH:05412	Arrhythmogenic right ventricular cardiomyopathy (ARVC)	CACNG3	CACNG3	Voltage-dependent calcium channel gamma subunit	6.6513e-08	1.88897e-06	1.48056
PATH:05412	Arrhythmogenic right ventricular cardiomyopathy (ARVC)	ITGA1	ITGA1	cDNA FLJ61587, highly similar to Integrin alpha-1	6.6513e-08	1.88897e-06	1.48056
PATH:05412	Arrhythmogenic right ventricular cardiomyopathy (ARVC)	ITGB4	ITGB4	Integrin beta-4	6.6513e-08	1.88897e-06	1.48056
PATH:05412	Arrhythmogenic right ventricular cardiomyopathy (ARVC)	RYR2	RYR2	cDNA FLJ54506, highly similar to Ryanodine receptor 2	6.6513e-08	1.88897e-06	1.48056
PATH:05412	Arrhythmogenic right ventricular cardiomyopathy (ARVC)	PKP2	PKP2	cDNA FLJ50173, highly similar to Plakophilin-2	6.6513e-08	1.88897e-06	1.48056
PATH:05412	Arrhythmogenic right ventricular cardiomyopathy (ARVC)	CACNG2	CACNG2	Voltage-dependent calcium channel gamma-2 subunit	6.6513e-08	1.88897e-06	1.48056
PATH:05412	Arrhythmogenic right ventricular cardiomyopathy (ARVC)	ITGA8	ITGA8	cDNA FLJ54639, highly similar to Integrin alpha-8	6.6513e-08	1.88897e-06	1.48056
PATH:05412	Arrhythmogenic right ventricular cardiomyopathy (ARVC)	ACTB	ACTB	Beta-actin	6.6513e-08	1.88897e-06	1.48056
PATH:05412	Arrhythmogenic right ventricular cardiomyopathy (ARVC)	SLC8A1	SLC8A1	Sodium/calcium exchanger 1	6.6513e-08	1.88897e-06	1.48056
PATH:05412	Arrhythmogenic right ventricular cardiomyopathy (ARVC)	ITGB5	ITGB5	Integrin beta-5	6.6513e-08	1.88897e-06	1.48056
PATH:05412	Arrhythmogenic right ventricular cardiomyopathy (ARVC)	CACNG7	CACNG7	Voltage-dependent calcium channel gamma-7 subunit	6.6513e-08	1.88897e-06	1.48056
PATH:05412	Arrhythmogenic right ventricular cardiomyopathy (ARVC)	CACNA1S	CACNA1S	Voltage-dependent L-type calcium channel subunit alpha-1S	6.6513e-08	1.88897e-06	1.48056
PATH:05412	Arrhythmogenic right ventricular cardiomyopathy (ARVC)	ACTN2	ACTN2	cDNA FLJ51840, highly similar to Alpha-actinin-2	6.6513e-08	1.88897e-06	1.48056
PATH:05412	Arrhythmogenic right ventricular cardiomyopathy (ARVC)	CACNA1C	CACNA1C	cDNA FLJ50301, highly similar to Voltage-dependent L-type calcium channel subunit alpha-1C	6.6513e-08	1.88897e-06	1.48056
PATH:05412	Arrhythmogenic right ventricular cardiomyopathy (ARVC)	CACNA1D	CACNA1D	cDNA FLJ51831, highly similar to Voltage-dependent L-type calcium channel subunit alpha-1D	6.6513e-08	1.88897e-06	1.48056
PATH:05412	Arrhythmogenic right ventricular cardiomyopathy (ARVC)	SGCD	SGCD	Delta-sarcoglycan	6.6513e-08	1.88897e-06	1.48056
PATH:05412	Arrhythmogenic right ventricular cardiomyopathy (ARVC)	CACNA2D2	CACNA2D2	Voltage-dependent calcium channel subunit alpha-2/delta-2	6.6513e-08	1.88897e-06	1.48056
PATH:05412	Arrhythmogenic right ventricular cardiomyopathy (ARVC)	ITGA9	ITGA9	Integrin alpha-9	6.6513e-08	1.88897e-06	1.48056
PATH:05412	Arrhythmogenic right ventricular cardiomyopathy (ARVC)	CACNA2D1	CACNA2D1	Putative uncharacterized protein CACNA2D1	6.6513e-08	1.88897e-06	1.48056
PATH:05412	Arrhythmogenic right ventricular cardiomyopathy (ARVC)	ACTN1	ACTN1	Actinin, alpha 1, isoform CRA_a	6.6513e-08	1.88897e-06	1.48056
PATH:05412	Arrhythmogenic right ventricular cardiomyopathy (ARVC)	CACNG5	CACNG5	Voltage-dependent calcium channel gamma-5 subunit	6.6513e-08	1.88897e-06	1.48056
PATH:05412	Arrhythmogenic right ventricular cardiomyopathy (ARVC)	CACNG6	CACNG6	Voltage-dependent calcium channel gamma subunit	6.6513e-08	1.88897e-06	1.48056
PATH:05412	Arrhythmogenic right ventricular cardiomyopathy (ARVC)	LEF1	LEF1	Lymphoid enhancer-binding factor 1, isoform CRA_b	6.6513e-08	1.88897e-06	1.48056
PATH:05412	Arrhythmogenic right ventricular cardiomyopathy (ARVC)	ITGA5	ITGA5	Integrin, alpha 5 (Fibronectin receptor, alpha polypeptide), isoform CRA_b	6.6513e-08	1.88897e-06	1.48056
PATH:05412	Arrhythmogenic right ventricular cardiomyopathy (ARVC)	DSP	DSP	cDNA FLJ53584, highly similar to Desmoplakin	6.6513e-08	1.88897e-06	1.48056
PATH:05412	Arrhythmogenic right ventricular cardiomyopathy (ARVC)	ITGB8	ITGB8	Integrin beta-8	6.6513e-08	1.88897e-06	1.48056
PATH:05412	Arrhythmogenic right ventricular cardiomyopathy (ARVC)	CACNG4	CACNG4	Voltage-dependent calcium channel gamma subunit	6.6513e-08	1.88897e-06	1.48056
PATH:05412	Arrhythmogenic right ventricular cardiomyopathy (ARVC)	ACTG1	ACTG1	cDNA FLJ58286, highly similar to Actin, cytoplasmic 2	6.6513e-08	1.88897e-06	1.48056
PATH:05412	Arrhythmogenic right ventricular cardiomyopathy (ARVC)	DSG2	DSG2	Desmoglein-2	6.6513e-08	1.88897e-06	1.48056
PATH:05412	Arrhythmogenic right ventricular cardiomyopathy (ARVC)	ITGA7	ITGA7	cDNA FLJ12486 fis, clone NT2RM2000566, highly similar to Integrin alpha-7	6.6513e-08	1.88897e-06	1.48056
PATH:05412	Arrhythmogenic right ventricular cardiomyopathy (ARVC)	CDH2	CDH2	Cadherin 2, type 1, N-cadherin (Neuronal), isoform CRA_b	6.6513e-08	1.88897e-06	1.48056
PATH:05412	Arrhythmogenic right ventricular cardiomyopathy (ARVC)	CACNB2	CACNB2	cDNA FLJ57842, highly similar to Voltage-dependent L-type calcium channel subunit beta-2	6.6513e-08	1.88897e-06	1.48056
PATH:05412	Arrhythmogenic right ventricular cardiomyopathy (ARVC)	ITGB7	ITGB7	Integrin b7 subunit	6.6513e-08	1.88897e-06	1.48056
PATH:05412	Arrhythmogenic right ventricular cardiomyopathy (ARVC)	LMNA	LMNA	cDNA FLJ55771, highly similar to Lamin-A/C	6.6513e-08	1.88897e-06	1.48056
PATH:05412	Arrhythmogenic right ventricular cardiomyopathy (ARVC)	CACNA2D3	CACNA2D3	Voltage-dependent calcium channel subunit alpha-2/delta-3	6.6513e-08	1.88897e-06	1.48056
PATH:05412	Arrhythmogenic right ventricular cardiomyopathy (ARVC)	CACNB3	CACNB3	cDNA FLJ58949, highly similar to Voltage-dependent L-type calcium channel subunit beta-3	6.6513e-08	1.88897e-06	1.48056
PATH:05412	Arrhythmogenic right ventricular cardiomyopathy (ARVC)	ITGB6	ITGB6	Integrin beta-6	6.6513e-08	1.88897e-06	1.48056
PATH:05412	Arrhythmogenic right ventricular cardiomyopathy (ARVC)	ITGA3	ITGA3	cDNA FLJ59664, highly similar to Integrin alpha-3	6.6513e-08	1.88897e-06	1.48056
PATH:05412	Arrhythmogenic right ventricular cardiomyopathy (ARVC)	CTNNA3	CTNNA3	cDNA FLJ78082, highly similar to Homo sapiens alphaT-catenin (CTNNA3) mRNA	6.6513e-08	1.88897e-06	1.48056
PATH:05412	Arrhythmogenic right ventricular cardiomyopathy (ARVC)	TCF7L1	TCF7L1	Transcription factor 7-like 1	6.6513e-08	1.88897e-06	1.48056
PATH:05412	Arrhythmogenic right ventricular cardiomyopathy (ARVC)	CACNB1	CACNB1	cDNA FLJ45350 fis, clone BRHIP3011567, highly similar to Voltage-dependent L-type calcium channelsubunit beta-1	6.6513e-08	1.88897e-06	1.48056
PATH:05412	Arrhythmogenic right ventricular cardiomyopathy (ARVC)	ACTN3	ACTN3	Alpha-actinin-3	6.6513e-08	1.88897e-06	1.48056
PATH:05412	Arrhythmogenic right ventricular cardiomyopathy (ARVC)	ATP2A2	ATP2A2	ATPase CA++ transporting cardiac muscle slow twitch 2	6.6513e-08	1.88897e-06	1.48056
PATH:05412	Arrhythmogenic right ventricular cardiomyopathy (ARVC)	CACNG8	CACNG8	Voltage-dependent calcium channel gamma-8 subunit	6.6513e-08	1.88897e-06	1.48056
PATH:05412	Arrhythmogenic right ventricular cardiomyopathy (ARVC)	ITGA4	ITGA4	Integrin a4-subunit	6.6513e-08	1.88897e-06	1.48056
PATH:05412	Arrhythmogenic right ventricular cardiomyopathy (ARVC)	ACTN4	ACTN4	cDNA FLJ61380, highly similar to Alpha-actinin-4	6.6513e-08	1.88897e-06	1.48056
PATH:05412	Arrhythmogenic right ventricular cardiomyopathy (ARVC)	CACNB4	CACNB4	cDNA FLJ75268, highly similar to Human voltage-dependent calcium channel beta-4 subunit mRNA	6.6513e-08	1.88897e-06	1.48056
PATH:05412	Arrhythmogenic right ventricular cardiomyopathy (ARVC)	LAMA2	LAMA2	Laminin subunit alpha-2	6.6513e-08	1.88897e-06	1.48056
PATH:05412	Arrhythmogenic right ventricular cardiomyopathy (ARVC)	ITGA6	ITGA6	Integrin alpha-6	6.6513e-08	1.88897e-06	1.48056
PATH:05412	Arrhythmogenic right ventricular cardiomyopathy (ARVC)	ITGA11	ITGA11	cDNA FLJ78760, highly similar to Homo sapiens integrin, alpha 11 (ITGA11), transcript variant 1, mRNA	6.6513e-08	1.88897e-06	1.48056
PATH:05412	Arrhythmogenic right ventricular cardiomyopathy (ARVC)	DSC2	DSC2	cDNA FLJ76245, highly similar to Homo sapiens desmocollin 2 (DSC2), transcript variant Dsc2a, mRNA	6.6513e-08	1.88897e-06	1.48056
PATH:05412	Arrhythmogenic right ventricular cardiomyopathy (ARVC)	TCF7	TCF7	cDNA FLJ33018 fis, clone THYMU1000459, highly similar to Homo sapiens transcription factor 7 (T-cell specific, HMG-box) (TCF7), transcript variant 5, mRNA	6.6513e-08	1.88897e-06	1.48056
PATH:05412	Arrhythmogenic right ventricular cardiomyopathy (ARVC)	JUP	JUP	Junction plakoglobin, isoform CRA_a	6.6513e-08	1.88897e-06	1.48056
PATH:05412	Arrhythmogenic right ventricular cardiomyopathy (ARVC)	GJA1	GJA1	Gap junction protein	6.6513e-08	1.88897e-06	1.48056
PATH:05412	Arrhythmogenic right ventricular cardiomyopathy (ARVC)	CACNG1	CACNG1	Voltage-dependent calcium channel gamma-1 subunit	6.6513e-08	1.88897e-06	1.48056
PATH:05412	Arrhythmogenic right ventricular cardiomyopathy (ARVC)	CTNNA1	CTNNA1	Catenin alpha-1	6.6513e-08	1.88897e-06	1.48056
PATH:05412	Arrhythmogenic right ventricular cardiomyopathy (ARVC)	DES	DES	Mutant desmin	6.6513e-08	1.88897e-06	1.48056
PATH:05412	Arrhythmogenic right ventricular cardiomyopathy (ARVC)	ITGB1	ITGB1	Integrin beta-1	6.6513e-08	1.88897e-06	1.48056
PATH:05412	Arrhythmogenic right ventricular cardiomyopathy (ARVC)	ITGB3	ITGB3	Integrin beta	6.6513e-08	1.88897e-06	1.48056
PATH:05412	Arrhythmogenic right ventricular cardiomyopathy (ARVC)	CTNNA2	CTNNA2	Catenin alpha-2	6.6513e-08	1.88897e-06	1.48056
PATH:05412	Arrhythmogenic right ventricular cardiomyopathy (ARVC)	ITGA2	ITGA2	Integrin alpha-2	6.6513e-08	1.88897e-06	1.48056
PATH:05412	Arrhythmogenic right ventricular cardiomyopathy (ARVC)	CACNA2D4	CACNA2D4	Voltage-dependent calcium channel subunit alpha-2/delta-4	6.6513e-08	1.88897e-06	1.48056
PATH:04915	Estrogen signaling pathway	PRKACG	PRKACG	cAMP-dependent protein kinase catalytic subunit gamma	7.67064e-08	1.98042e-06	1.41587
PATH:04915	Estrogen signaling pathway	OPRM1	OPRM1	Mu opioid receptor splice variant MOR-1H	7.67064e-08	1.98042e-06	1.41587
PATH:04915	Estrogen signaling pathway	PLCB3	PLCB3	1-phosphatidylinositol 4,5-bisphosphate phosphodiesterase beta-3	7.67064e-08	1.98042e-06	1.41587
PATH:04915	Estrogen signaling pathway	ADCY3	ADCY3	cDNA FLJ14951 fis, clone PLACE3000020, highly similar to Adenylate cyclase type 3 (EC 4.6.1.1)	7.67064e-08	1.98042e-06	1.41587
PATH:04915	Estrogen signaling pathway	RAF1	RAF1	cDNA FLJ57286, highly similar to RAF proto-oncogene serine/threonine-protein kinase (EC 2.7.11.1)	7.67064e-08	1.98042e-06	1.41587
PATH:04915	Estrogen signaling pathway	ADCY9	ADCY9	Adenylate cyclase type 9	7.67064e-08	1.98042e-06	1.41587
PATH:04915	Estrogen signaling pathway	KCNJ5	KCNJ5	Potassium inwardly-rectifying channel, subfamily J, member 5, isoform CRA_a	7.67064e-08	1.98042e-06	1.41587
PATH:04915	Estrogen signaling pathway	EGFR	EGFR	Epidermal growth factor receptor variant	7.67064e-08	1.98042e-06	1.41587
PATH:04915	Estrogen signaling pathway	GNAI3	GNAI3	Guanine nucleotide-binding protein G(k) subunit alpha	7.67064e-08	1.98042e-06	1.41587
PATH:04915	Estrogen signaling pathway	KRAS	KRAS	V-Ki-ras2 Kirsten rat sarcoma viral oncogene homolog, isoform CRA_b	7.67064e-08	1.98042e-06	1.41587
PATH:04915	Estrogen signaling pathway	PRKCD	PRKCD	Protein kinase C delta type	7.67064e-08	1.98042e-06	1.41587
PATH:04915	Estrogen signaling pathway	SHC4	SHC4	cDNA FLJ42926 fis, clone BRSSN2004719, highly similar to Homo sapiens rai-like protein (RaLP), mRNA	7.67064e-08	1.98042e-06	1.41587
PATH:04915	Estrogen signaling pathway	MAPK1	MAPK1	Mitogen-activated protein kinase 1	7.67064e-08	1.98042e-06	1.41587
PATH:04915	Estrogen signaling pathway	PIK3R3	PIK3R3	cDNA FLJ60942, highly similar to Phosphatidylinositol 3-kinase regulatory subunit gamma	7.67064e-08	1.98042e-06	1.41587
PATH:04915	Estrogen signaling pathway	PRKACB	PRKACB	cAMP-dependent protein kinase catalytic subunit beta isoform 2	7.67064e-08	1.98042e-06	1.41587
PATH:04915	Estrogen signaling pathway	PIK3CD	PIK3CD	Phosphoinositide-3-kinase, catalytic, delta polypeptide, isoform CRA_a	7.67064e-08	1.98042e-06	1.41587
PATH:04915	Estrogen signaling pathway	MMP9	MMP9	cDNA FLJ51036, highly similar to Matrix metalloproteinase-9 (EC3.4.24.35)	7.67064e-08	1.98042e-06	1.41587
PATH:04915	Estrogen signaling pathway	ATF2	ATF2	Activating transcription factor 2 splice variant ATF2-var3	7.67064e-08	1.98042e-06	1.41587
PATH:04915	Estrogen signaling pathway	NOS3	NOS3	Nitric oxide synthase 3 (Endothelial cell)	7.67064e-08	1.98042e-06	1.41587
PATH:04915	Estrogen signaling pathway	GABBR1	GABBR1	Gamma-aminobutyric acid type B receptor subunit 1	7.67064e-08	1.98042e-06	1.41587
PATH:04915	Estrogen signaling pathway	CALML5	CALML5	Calmodulin-like skin protein variant	7.67064e-08	1.98042e-06	1.41587
PATH:04915	Estrogen signaling pathway	PIK3R5	PIK3R5	Phosphoinositide 3-kinase regulatory subunit 5	7.67064e-08	1.98042e-06	1.41587
PATH:04915	Estrogen signaling pathway	GABBR2	GABBR2	Gamma-aminobutyric acid (GABA) B receptor, 2, isoform CRA_b	7.67064e-08	1.98042e-06	1.41587
PATH:04915	Estrogen signaling pathway	PIK3CB	PIK3CB	cDNA FLJ57102, highly similar to Phosphatidylinositol-4,5-bisphosphate 3-kinase catalytic subunit beta isoform (EC 2.7.1.153)	7.67064e-08	1.98042e-06	1.41587
PATH:04915	Estrogen signaling pathway	HSPA1A	HSPA1A	Heat shock 70kDa protein 1B	7.67064e-08	1.98042e-06	1.41587
PATH:04915	Estrogen signaling pathway	ADCY7	ADCY7	cDNA FLJ36387 fis, clone THYMU2008799, highly similar to Adenylate cyclase type 7 (EC 4.6.1.1)	7.67064e-08	1.98042e-06	1.41587
PATH:04915	Estrogen signaling pathway	PLCB2	PLCB2	1-phosphatidylinositol 4,5-bisphosphate phosphodiesterase beta-2	7.67064e-08	1.98042e-06	1.41587
PATH:04915	Estrogen signaling pathway	PIK3CA	PIK3CA	cDNA FLJ75190, highly similar to H.sapiens phosphatidylinositol 3-kinase	7.67064e-08	1.98042e-06	1.41587
PATH:04915	Estrogen signaling pathway	ITPR3	ITPR3	ITPR3 protein	7.67064e-08	1.98042e-06	1.41587
PATH:04915	Estrogen signaling pathway	PLCB4	PLCB4	1-phosphatidylinositol 4,5-bisphosphate phosphodiesterase beta-4	7.67064e-08	1.98042e-06	1.41587
PATH:04915	Estrogen signaling pathway	HSP90AA1	HSP90AA1	cDNA FLJ57431, highly similar to Heat shock protein HSP 90-alpha	7.67064e-08	1.98042e-06	1.41587
PATH:04915	Estrogen signaling pathway	SOS1	SOS1	Son of sevenless homolog 1 (Drosophila), isoform CRA_d	7.67064e-08	1.98042e-06	1.41587
PATH:04915	Estrogen signaling pathway	CALM2	CALM2	cDNA, FLJ96792, highly similar to Homo sapiens calmodulin 2 (phosphorylase kinase, delta) (CALM2), mRNA	7.67064e-08	1.98042e-06	1.41587
PATH:04915	Estrogen signaling pathway	SP1	SP1	Specificity protien 1	7.67064e-08	1.98042e-06	1.41587
PATH:04915	Estrogen signaling pathway	GRM1	GRM1	Metabotropic glutamate receptor 1	7.67064e-08	1.98042e-06	1.41587
PATH:04915	Estrogen signaling pathway	ADCY4	ADCY4	Adenylate cyclase type 4	7.67064e-08	1.98042e-06	1.41587
PATH:04915	Estrogen signaling pathway	ADCY8	ADCY8	Adenylate cyclase type 8	7.67064e-08	1.98042e-06	1.41587
PATH:04915	Estrogen signaling pathway	GNAS	GNAS	Guanine nucleotide-binding protein G(s) subunit alpha isoforms short	7.67064e-08	1.98042e-06	1.41587
PATH:04915	Estrogen signaling pathway	CREB3L2	CREB3L2	Cyclic AMP-responsive element-binding protein 3-like protein 2	7.67064e-08	1.98042e-06	1.41587
PATH:04915	Estrogen signaling pathway	ITPR1	ITPR1	Inositol 1,4,5-triphosphate receptor, type 1, isoform CRA_a	7.67064e-08	1.98042e-06	1.41587
PATH:04915	Estrogen signaling pathway	GNAQ	GNAQ	Guanine nucleotide binding protein (G protein), q polypeptide, isoform CRA_c	7.67064e-08	1.98042e-06	1.41587
PATH:04915	Estrogen signaling pathway	ADCY6	ADCY6	cDNA FLJ57105, highly similar to Adenylate cyclase type 6 (EC 4.6.1.1)	7.67064e-08	1.98042e-06	1.41587
PATH:04915	Estrogen signaling pathway	MMP2	MMP2	Matrix metallopeptidase 2 (Gelatinase A, 72kDa gelatinase, 72kDa type IV collagenase), isoform CRA_a	7.67064e-08	1.98042e-06	1.41587
PATH:04915	Estrogen signaling pathway	AKT2	AKT2	cDNA FLJ31217 fis, clone KIDNE2004095, highly similar to RAC-beta serine/threonine-protein kinase (EC 2.7.11.1)	7.67064e-08	1.98042e-06	1.41587
PATH:04915	Estrogen signaling pathway	SRC	SRC	Proto-oncogene tyrosine-protein kinase Src	7.67064e-08	1.98042e-06	1.41587
PATH:04915	Estrogen signaling pathway	GRB2	GRB2	cDNA, FLJ96637, Homo sapiens growth factor receptor-bound protein 2 (GRB2), mRNA	7.67064e-08	1.98042e-06	1.41587
PATH:04915	Estrogen signaling pathway	AKT3	AKT3	AKT3 protein	7.67064e-08	1.98042e-06	1.41587
PATH:04915	Estrogen signaling pathway	SHC1	SHC1	cDNA FLJ56101, highly similar to SHC-transforming protein 1	7.67064e-08	1.98042e-06	1.41587
PATH:04915	Estrogen signaling pathway	HSP90B1	HSP90B1	cDNA FLJ58812, highly similar to Endoplasmin (Heat shock protein 90kDa beta member 1)	7.67064e-08	1.98042e-06	1.41587
PATH:04915	Estrogen signaling pathway	FOS	FOS	Proto-oncogene c-Fos	7.67064e-08	1.98042e-06	1.41587
PATH:04915	Estrogen signaling pathway	ADCY5	ADCY5	cDNA FLJ36521 fis, clone TRACH2002138, highly similar to Adenylate cyclase type 5	7.67064e-08	1.98042e-06	1.41587
PATH:04915	Estrogen signaling pathway	HBEGF	HBEGF	Proheparin-binding EGF-like growth factor	7.67064e-08	1.98042e-06	1.41587
PATH:04915	Estrogen signaling pathway	HSPA1B	HSPA1B	cDNA FLJ54328, highly similar to Heat shock 70 kDa protein 1	7.67064e-08	1.98042e-06	1.41587
PATH:04915	Estrogen signaling pathway	ESR1	ESR1	cDNA FLJ51617, highly similar to Estrogen receptor	7.67064e-08	1.98042e-06	1.41587
PATH:04915	Estrogen signaling pathway	HSPA2	HSPA2	Heat shock 70kDa protein 2, isoform CRA_a	7.67064e-08	1.98042e-06	1.41587
PATH:04915	Estrogen signaling pathway	CREB5	CREB5	Cyclic AMP-responsive element-binding protein 5	7.67064e-08	1.98042e-06	1.41587
PATH:04915	Estrogen signaling pathway	MAP2K1	MAP2K1	Mitogen-activated protein kinase kinase 1, isoform CRA_a	7.67064e-08	1.98042e-06	1.41587
PATH:04915	Estrogen signaling pathway	GNAO1	GNAO1	cDNA FLJ31446 fis, clone NT2NE2000909, highly similar to Guanine nucleotide-binding protein G(o) subunit alpha 1	7.67064e-08	1.98042e-06	1.41587
PATH:04915	Estrogen signaling pathway	AKT1	AKT1	RAC-alpha serine/threonine-protein kinase	7.67064e-08	1.98042e-06	1.41587
PATH:04915	Estrogen signaling pathway	ITPR2	ITPR2	Inositol 1,4,5-trisphosphate receptor type 2	7.67064e-08	1.98042e-06	1.41587
PATH:04915	Estrogen signaling pathway	HSPA1L	HSPA1L	cDNA, FLJ96225, highly similar to Homo sapiens heat shock 70kDa protein 1-like (HSPA1L), mRNA	7.67064e-08	1.98042e-06	1.41587
PATH:04915	Estrogen signaling pathway	CALML3	CALML3	Calmodulin-like protein 3	7.67064e-08	1.98042e-06	1.41587
PATH:04915	Estrogen signaling pathway	GNAI2	GNAI2	cDNA FLJ31012 fis, clone HLUNG2000217, highly similar to Guanine nucleotide-binding protein G(i), alpha-2 subunit	7.67064e-08	1.98042e-06	1.41587
PATH:04915	Estrogen signaling pathway	CALM1	CALM1	cDNA FLJ75174, highly similar to Homo sapiens calmodulin 1 (phosphorylase kinase, delta), mRNA	7.67064e-08	1.98042e-06	1.41587
PATH:04915	Estrogen signaling pathway	KCNJ3	KCNJ3	cDNA FLJ51809, highly similar to G protein-activated inward rectifier potassium channel 1	7.67064e-08	1.98042e-06	1.41587
PATH:04915	Estrogen signaling pathway	CALM3	CALM3	Calmodulin	7.67064e-08	1.98042e-06	1.41587
PATH:04915	Estrogen signaling pathway	MAPK3	MAPK3	cDNA FLJ33690 fis, clone BRAWH2002967, highly similar to Mitogen-activated protein kinase 3 (EC 2.7.11.24)	7.67064e-08	1.98042e-06	1.41587
PATH:04915	Estrogen signaling pathway	ADCY1	ADCY1	Adenylate cyclase type 1	7.67064e-08	1.98042e-06	1.41587
PATH:04915	Estrogen signaling pathway	FKBP5	FKBP5	cDNA FLJ57237, highly similar to FK506-binding protein 5 (EC 5.2.1.8)	7.67064e-08	1.98042e-06	1.41587
PATH:04915	Estrogen signaling pathway	MAP2K2	MAP2K2	Mitogen-activated protein kinase kinase 2, isoform CRA_d	7.67064e-08	1.98042e-06	1.41587
PATH:04915	Estrogen signaling pathway	ADCY2	ADCY2	cDNA FLJ16822 fis, clone TRACH3030111, highly similar to Adenylate cyclase type 2 (EC 4.6.1.1)	7.67064e-08	1.98042e-06	1.41587
PATH:04915	Estrogen signaling pathway	HRAS	HRAS	GTPase HRas	7.67064e-08	1.98042e-06	1.41587
PATH:04915	Estrogen signaling pathway	PIK3CG	PIK3CG	Phosphoinositide-3-kinase, catalytic, gamma polypeptide, isoform CRA_a	7.67064e-08	1.98042e-06	1.41587
PATH:04915	Estrogen signaling pathway	HSPA8	HSPA8	cDNA FLJ38781 fis, clone LIVER2000216, highly similar to HEAT SHOCK COGNATE 71 kDa PROTEIN	7.67064e-08	1.98042e-06	1.41587
PATH:04915	Estrogen signaling pathway	CREB3L1	CREB3L1	cDNA, FLJ94739, highly similar to Homo sapiens cAMP responsive element binding protein 3-like 1 (CREB3L1), mRNA	7.67064e-08	1.98042e-06	1.41587
PATH:04915	Estrogen signaling pathway	ATF6B	ATF6B	Cyclic AMP-dependent transcription factor ATF-6 beta	7.67064e-08	1.98042e-06	1.41587
PATH:04915	Estrogen signaling pathway	ATF4	ATF4	cDNA FLJ58799, highly similar to Cyclic AMP-dependent transcription factor ATF-4	7.67064e-08	1.98042e-06	1.41587
PATH:04915	Estrogen signaling pathway	PIK3R1	PIK3R1	cDNA FLJ44373 fis, clone TRACH3009455, highly similar to Phosphatidylinositol 3-kinase regulatory subunit alpha	7.67064e-08	1.98042e-06	1.41587
PATH:04915	Estrogen signaling pathway	CREB3L3	CREB3L3	Cyclic AMP-responsive element-binding protein 3-like protein 3	7.67064e-08	1.98042e-06	1.41587
PATH:04915	Estrogen signaling pathway	SHC3	SHC3	SHC-transforming protein 3	7.67064e-08	1.98042e-06	1.41587
PATH:04915	Estrogen signaling pathway	CALML6	CALML6	Calmodulin-like 6, isoform CRA_a	7.67064e-08	1.98042e-06	1.41587
PATH:04915	Estrogen signaling pathway	KCNJ6	KCNJ6	cDNA, FLJ94651, highly similar to Homo sapiens potassium inwardly-rectifying channel, subfamily J, member 6 (KCNJ6), mRNA	7.67064e-08	1.98042e-06	1.41587
PATH:04915	Estrogen signaling pathway	PLCB1	PLCB1	Phosphoinositide phospholipase C	7.67064e-08	1.98042e-06	1.41587
PATH:04915	Estrogen signaling pathway	SHC2	SHC2	SHC-transforming protein 2	7.67064e-08	1.98042e-06	1.41587
PATH:04360	Axon guidance	SEMA3E	SEMA3E	cDNA FLJ60682, highly similar to Semaphorin-3E	8.77256e-08	2.07617e-06	1.36389
PATH:04360	Axon guidance	UNC5B	UNC5B	Netrin receptor UNC5B	8.77256e-08	2.07617e-06	1.36389
PATH:04360	Axon guidance	EPHB4	EPHB4	cDNA FLJ57009, highly similar to Ephrin type-B receptor 4 (EC 2.7.10.1)	8.77256e-08	2.07617e-06	1.36389
PATH:04360	Axon guidance	CDC42	CDC42	Cell division cycle 42 (GTP binding protein, 25kDa), isoform CRA_a	8.77256e-08	2.07617e-06	1.36389
PATH:04360	Axon guidance	DCC	DCC	Netrin receptor DCC	8.77256e-08	2.07617e-06	1.36389
PATH:04360	Axon guidance	SEMA4B	SEMA4B	Semaphorin-4B	8.77256e-08	2.07617e-06	1.36389
PATH:04360	Axon guidance	PAK4	PAK4	Non-specific serine/threonine protein kinase	8.77256e-08	2.07617e-06	1.36389
PATH:04360	Axon guidance	SEMA3D	SEMA3D	Semaphorin-3D	8.77256e-08	2.07617e-06	1.36389
PATH:04360	Axon guidance	EFNA2	EFNA2	Ephrin-A2 [amino acids 176-213]	8.77256e-08	2.07617e-06	1.36389
PATH:04360	Axon guidance	CFL2	CFL2	Cofilin-2	8.77256e-08	2.07617e-06	1.36389
PATH:04360	Axon guidance	GNAI3	GNAI3	Guanine nucleotide-binding protein G(k) subunit alpha	8.77256e-08	2.07617e-06	1.36389
PATH:04360	Axon guidance	KRAS	KRAS	V-Ki-ras2 Kirsten rat sarcoma viral oncogene homolog, isoform CRA_b	8.77256e-08	2.07617e-06	1.36389
PATH:04360	Axon guidance	MET	MET	Receptor protein-tyrosine kinase	8.77256e-08	2.07617e-06	1.36389
PATH:04360	Axon guidance	CHP1	CHP1	Calcium binding protein P22, isoform CRA_a	8.77256e-08	2.07617e-06	1.36389
PATH:04360	Axon guidance	EPHA5	EPHA5	Receptor protein-tyrosine kinase	8.77256e-08	2.07617e-06	1.36389
PATH:04360	Axon guidance	LIMK2	LIMK2	LIM domain kinase 2, isoform CRA_a	8.77256e-08	2.07617e-06	1.36389
PATH:04360	Axon guidance	PPP3CA	PPP3CA	Serine/threonine-protein phosphatase 2B catalytic subunit alpha isoform	8.77256e-08	2.07617e-06	1.36389
PATH:04360	Axon guidance	MAPK1	MAPK1	Mitogen-activated protein kinase 1	8.77256e-08	2.07617e-06	1.36389
PATH:04360	Axon guidance	SLIT2	SLIT2	cDNA FLJ14420 fis, clone HEMBA1005581, highly similar to Slit homolog 2 protein	8.77256e-08	2.07617e-06	1.36389
PATH:04360	Axon guidance	GSK3B	GSK3B	Glycogen synthase kinase-3 beta	8.77256e-08	2.07617e-06	1.36389
PATH:04360	Axon guidance	SEMA5B	SEMA5B	cDNA FLJ59503, highly similar to Semaphorin-5B	8.77256e-08	2.07617e-06	1.36389
PATH:04360	Axon guidance	CXCR4	CXCR4	C-X-C chemokine receptor type 4	8.77256e-08	2.07617e-06	1.36389
PATH:04360	Axon guidance	UNC5D	UNC5D	cDNA FLJ16019 fis, clone BRAMY2001473, highly similar to Netrin receptor UNC5D	8.77256e-08	2.07617e-06	1.36389
PATH:04360	Axon guidance	EPHA7	EPHA7	Ephrin type-A receptor 7	8.77256e-08	2.07617e-06	1.36389
PATH:04360	Axon guidance	PLXNB2	PLXNB2	Plexin-B2	8.77256e-08	2.07617e-06	1.36389
PATH:04360	Axon guidance	SEMA4C	SEMA4C	Semaphorin-4C	8.77256e-08	2.07617e-06	1.36389
PATH:04360	Axon guidance	EPHA2	EPHA2	Receptor protein-tyrosine kinase	8.77256e-08	2.07617e-06	1.36389
PATH:04360	Axon guidance	CFL1	CFL1	Cofilin-1	8.77256e-08	2.07617e-06	1.36389
PATH:04360	Axon guidance	PTK2	PTK2	PTK2 protein tyrosine kinase 2, isoform CRA_a	8.77256e-08	2.07617e-06	1.36389
PATH:04360	Axon guidance	SEMA4A	SEMA4A	cDNA FLJ55702, highly similar to Semaphorin-4A	8.77256e-08	2.07617e-06	1.36389
PATH:04360	Axon guidance	UNC5C	UNC5C	Netrin receptor UNC5C	8.77256e-08	2.07617e-06	1.36389
PATH:04360	Axon guidance	PAK1	PAK1	Non-specific serine/threonine protein kinase	8.77256e-08	2.07617e-06	1.36389
PATH:04360	Axon guidance	EPHA3	EPHA3	Receptor protein-tyrosine kinase	8.77256e-08	2.07617e-06	1.36389
PATH:04360	Axon guidance	LIMK1	LIMK1	cDNA FLJ75611, highly similar to Homo sapiens LIM domain kinase 1 (LIMK1), transcript variant 1, mRNA	8.77256e-08	2.07617e-06	1.36389
PATH:04360	Axon guidance	ROCK2	ROCK2	cDNA FLJ51533, highly similar to Rho-associated protein kinase 2 (EC 2.7.11.1)	8.77256e-08	2.07617e-06	1.36389
PATH:04360	Axon guidance	EFNB2	EFNB2	Ephrin-B2	8.77256e-08	2.07617e-06	1.36389
PATH:04360	Axon guidance	SEMA6A	SEMA6A	Semaphorin-6A	8.77256e-08	2.07617e-06	1.36389
PATH:04360	Axon guidance	DPYSL5	DPYSL5	Dihydropyrimidinase-related protein 5	8.77256e-08	2.07617e-06	1.36389
PATH:04360	Axon guidance	LRRC4	LRRC4	Leucine-rich repeat-containing protein 4	8.77256e-08	2.07617e-06	1.36389
PATH:04360	Axon guidance	PLXNA1	PLXNA1	cDNA FLJ46771 fis, clone TRACH3025828, highly similar to Plexin-A1	8.77256e-08	2.07617e-06	1.36389
PATH:04360	Axon guidance	PLXNB1	PLXNB1	cDNA FLJ34513 fis, clone HLUNG2006582, highly similar to Plexin-B1	8.77256e-08	2.07617e-06	1.36389
PATH:04360	Axon guidance	NCK2	NCK2	Cytoplasmic protein NCK2	8.77256e-08	2.07617e-06	1.36389
PATH:04360	Axon guidance	PLXNA2	PLXNA2	Plexin-A2	8.77256e-08	2.07617e-06	1.36389
PATH:04360	Axon guidance	EPHA4	EPHA4	Receptor protein-tyrosine kinase	8.77256e-08	2.07617e-06	1.36389
PATH:04360	Axon guidance	CDK5	CDK5	Cyclin-dependent kinase 5	8.77256e-08	2.07617e-06	1.36389
PATH:04360	Axon guidance	EFNB3	EFNB3	Ephrin-B3	8.77256e-08	2.07617e-06	1.36389
PATH:04360	Axon guidance	PAK2	PAK2	Non-specific serine/threonine protein kinase	8.77256e-08	2.07617e-06	1.36389
PATH:04360	Axon guidance	SEMA3B	SEMA3B	cDNA FLJ55830, highly similar to Semaphorin-3B	8.77256e-08	2.07617e-06	1.36389
PATH:04360	Axon guidance	SEMA4D	SEMA4D	HCG1985052, isoform CRA_b	8.77256e-08	2.07617e-06	1.36389
PATH:04360	Axon guidance	ARHGEF12	ARHGEF12	cDNA FLJ51627, highly similar to Rho guanine nucleotide exchange factor 12	8.77256e-08	2.07617e-06	1.36389
PATH:04360	Axon guidance	ABLIM3	ABLIM3	Actin-binding LIM protein 3	8.77256e-08	2.07617e-06	1.36389
PATH:04360	Axon guidance	NFATC4	NFATC4	cDNA FLJ55193, highly similar to Nuclear factor of activated T-cells, cytoplasmic 4	8.77256e-08	2.07617e-06	1.36389
PATH:04360	Axon guidance	NTNG1	NTNG1	Netrin G1 isoform G1a	8.77256e-08	2.07617e-06	1.36389
PATH:04360	Axon guidance	PLXNC1	PLXNC1	cDNA FLJ58722, highly similar to Plexin-C1	8.77256e-08	2.07617e-06	1.36389
PATH:04360	Axon guidance	SEMA3C	SEMA3C	cDNA FLJ55486, highly similar to Semaphorin-3C	8.77256e-08	2.07617e-06	1.36389
PATH:04360	Axon guidance	NCK1	NCK1	cDNA, FLJ93089, highly similar to Homo sapiens NCK adaptor protein 1 (NCK1), mRNA	8.77256e-08	2.07617e-06	1.36389
PATH:04360	Axon guidance	SLIT3	SLIT3	Slit homolog 3 protein	8.77256e-08	2.07617e-06	1.36389
PATH:04360	Axon guidance	ABL1	ABL1	Non-specific protein-tyrosine kinase	8.77256e-08	2.07617e-06	1.36389
PATH:04360	Axon guidance	NTNG2	NTNG2	Netrin-G2	8.77256e-08	2.07617e-06	1.36389
PATH:04360	Axon guidance	SRGAP1	SRGAP1	SLIT-ROBO Rho GTPase activating protein 1, isoform CRA_a	8.77256e-08	2.07617e-06	1.36389
PATH:04360	Axon guidance	SEMA6D	SEMA6D	cDNA FLJ78430, highly similar to Homo sapiens sema domain, transmembrane domain (TM), and cytoplasmic domain, (semaphorin) 6D (SEMA6D), transcript variant 4, mRNA	8.77256e-08	2.07617e-06	1.36389
PATH:04360	Axon guidance	ABLIM2	ABLIM2	cDNA FLJ52773, highly similar to Actin-binding LIM protein 2	8.77256e-08	2.07617e-06	1.36389
PATH:04360	Axon guidance	ABLIM1	ABLIM1	cDNA FLJ36152 fis, clone TESTI2025403, highly similar to Actin-binding LIM protein 1	8.77256e-08	2.07617e-06	1.36389
PATH:04360	Axon guidance	SEMA3A	SEMA3A	Semaphorin-3A	8.77256e-08	2.07617e-06	1.36389
PATH:04360	Axon guidance	EPHA1	EPHA1	Receptor protein-tyrosine kinase	8.77256e-08	2.07617e-06	1.36389
PATH:04360	Axon guidance	EPHB1	EPHB1	Receptor protein-tyrosine kinase	8.77256e-08	2.07617e-06	1.36389
PATH:04360	Axon guidance	SLIT1	SLIT1	Slit homolog 1 (Drosophila)	8.77256e-08	2.07617e-06	1.36389
PATH:04360	Axon guidance	LRRC4C	LRRC4C	Leucine-rich repeat-containing protein 4C	8.77256e-08	2.07617e-06	1.36389
PATH:04360	Axon guidance	ROBO3	ROBO3	Roundabout, axon guidance receptor, homolog 3 (Drosophila), isoform CRA_b	8.77256e-08	2.07617e-06	1.36389
PATH:04360	Axon guidance	RHOD	RHOD	Rho-related GTP-binding protein RhoD	8.77256e-08	2.07617e-06	1.36389
PATH:04360	Axon guidance	FYN	FYN	Non-specific protein-tyrosine kinase	8.77256e-08	2.07617e-06	1.36389
PATH:04360	Axon guidance	EPHA8	EPHA8	Ephrin type-A receptor 8	8.77256e-08	2.07617e-06	1.36389
PATH:04360	Axon guidance	EFNA5	EFNA5	Ephrin-A5	8.77256e-08	2.07617e-06	1.36389
PATH:04360	Axon guidance	SEMA5A	SEMA5A	cDNA FLJ56616, highly similar to Semaphorin-5A	8.77256e-08	2.07617e-06	1.36389
PATH:04360	Axon guidance	CXCL12	CXCL12	Stromal cell-derived factor 1	8.77256e-08	2.07617e-06	1.36389
PATH:04360	Axon guidance	NFATC2	NFATC2	Nuclear factor of activated T-cells c2 isoform IB-IIS-deltaXa	8.77256e-08	2.07617e-06	1.36389
PATH:04360	Axon guidance	UNC5A	UNC5A	UNC5A protein	8.77256e-08	2.07617e-06	1.36389
PATH:04360	Axon guidance	GNAI2	GNAI2	cDNA FLJ31012 fis, clone HLUNG2000217, highly similar to Guanine nucleotide-binding protein G(i), alpha-2 subunit	8.77256e-08	2.07617e-06	1.36389
PATH:04360	Axon guidance	NFATC1	NFATC1	cDNA FLJ76687, highly similar to Homo sapiens nuclear factor of activated T-cells, cytoplasmic, calcineurin-dependent 1 (NFATC1), transcript variant 1, mRNA	8.77256e-08	2.07617e-06	1.36389
PATH:04360	Axon guidance	DPYSL2	DPYSL2	Dihydropyrimidinase-like 2 short form	8.77256e-08	2.07617e-06	1.36389
PATH:04360	Axon guidance	RGS3	RGS3	Regulator of G-protein signalling 3, isoform CRA_e	8.77256e-08	2.07617e-06	1.36389
PATH:04360	Axon guidance	RASA1	RASA1	RAS p21 protein activator (GTPase activating protein) 1, isoform CRA_b	8.77256e-08	2.07617e-06	1.36389
PATH:04360	Axon guidance	MAPK3	MAPK3	cDNA FLJ33690 fis, clone BRAWH2002967, highly similar to Mitogen-activated protein kinase 3 (EC 2.7.11.24)	8.77256e-08	2.07617e-06	1.36389
PATH:04360	Axon guidance	NFAT5	NFAT5	Nuclear factor of activated T-cells 5, tonicity-responsive, isoform CRA_b	8.77256e-08	2.07617e-06	1.36389
PATH:04360	Axon guidance	ROBO1	ROBO1	Roundabout homolog 1	8.77256e-08	2.07617e-06	1.36389
PATH:04360	Axon guidance	SEMA3F	SEMA3F	Semaphorin-3F	8.77256e-08	2.07617e-06	1.36389
PATH:04360	Axon guidance	SRGAP3	SRGAP3	SLIT-ROBO Rho GTPase-activating protein 3	8.77256e-08	2.07617e-06	1.36389
PATH:04360	Axon guidance	EFNA1	EFNA1	cDNA FLJ75959, highly similar to Homo sapiens ephrin-A1 (EFNA1), transcript variant 2, mRNA	8.77256e-08	2.07617e-06	1.36389
PATH:04360	Axon guidance	HRAS	HRAS	GTPase HRas	8.77256e-08	2.07617e-06	1.36389
PATH:04360	Axon guidance	RAC2	RAC2	Ras-related C3 botulinum toxin substrate 2 (Rho family, small GTP binding protein Rac2), isoform CRA_a	8.77256e-08	2.07617e-06	1.36389
PATH:04360	Axon guidance	SEMA7A	SEMA7A	cDNA FLJ11033 fis, clone PLACE1004203, highly similar to Semaphorin-7A	8.77256e-08	2.07617e-06	1.36389
PATH:04360	Axon guidance	RAC1	RAC1	cDNA FLJ77333, highly similar to Homo sapiens ras-related C3 botulinum toxin substrate 1 (rho family, small GTP binding protein Rac1) (RAC1), transcript variant Rac1b, mRNA	8.77256e-08	2.07617e-06	1.36389
PATH:04360	Axon guidance	SEMA6C	SEMA6C	cDNA FLJ60990, highly similar to Semaphorin-6C	8.77256e-08	2.07617e-06	1.36389
PATH:04360	Axon guidance	NTN3	NTN3	Netrin-3	8.77256e-08	2.07617e-06	1.36389
PATH:04360	Axon guidance	EPHB2	EPHB2	Receptor protein-tyrosine kinase	8.77256e-08	2.07617e-06	1.36389
PATH:04360	Axon guidance	CHP2	CHP2	Calcineurin B homologous protein 2	8.77256e-08	2.07617e-06	1.36389
PATH:04360	Axon guidance	NTN4	NTN4	cDNA FLJ75513, highly similar to Homo sapiens hepar-derived netrin-like protein mRNA	8.77256e-08	2.07617e-06	1.36389
PATH:04360	Axon guidance	SEMA3G	SEMA3G	Semaphorin-3G	8.77256e-08	2.07617e-06	1.36389
PATH:04360	Axon guidance	EPHA6	EPHA6	cDNA FLJ35246 fis, clone PROST2003324, highly similar to Ephrin type-A receptor 6 (EC 2.7.10.1)	8.77256e-08	2.07617e-06	1.36389
PATH:04360	Axon guidance	ROBO2	ROBO2	Roundabout homolog 2	8.77256e-08	2.07617e-06	1.36389
PATH:04360	Axon guidance	ITGB1	ITGB1	Integrin beta-1	8.77256e-08	2.07617e-06	1.36389
PATH:04360	Axon guidance	PPP3CC	PPP3CC	Serine/threonine-protein phosphatase 2B catalytic subunit gamma isoform	8.77256e-08	2.07617e-06	1.36389
PATH:04360	Axon guidance	PAK7	PAK7	Non-specific serine/threonine protein kinase	8.77256e-08	2.07617e-06	1.36389
PATH:04360	Axon guidance	NTN1	NTN1	Netrin-1	8.77256e-08	2.07617e-06	1.36389
PATH:04360	Axon guidance	EFNA3	EFNA3	cDNA FLJ59263, highly similar to Ephrin-A3	8.77256e-08	2.07617e-06	1.36389
PATH:04360	Axon guidance	SEMA6B	SEMA6B	Semaphorin 6B isoform 3 variant	8.77256e-08	2.07617e-06	1.36389
PATH:04261	Adrenergic signaling in cardiomyocytes	PRKACG	PRKACG	cAMP-dependent protein kinase catalytic subunit gamma	1.6214e-07	3.54214e-06	1.33487
PATH:04261	Adrenergic signaling in cardiomyocytes	PLCB3	PLCB3	1-phosphatidylinositol 4,5-bisphosphate phosphodiesterase beta-3	1.6214e-07	3.54214e-06	1.33487
PATH:04261	Adrenergic signaling in cardiomyocytes	ADCY3	ADCY3	cDNA FLJ14951 fis, clone PLACE3000020, highly similar to Adenylate cyclase type 3 (EC 4.6.1.1)	1.6214e-07	3.54214e-06	1.33487
PATH:04261	Adrenergic signaling in cardiomyocytes	FXYD2	FXYD2	Sodium/potassium-transporting ATPase subunit gamma	1.6214e-07	3.54214e-06	1.33487
PATH:04261	Adrenergic signaling in cardiomyocytes	PPP2R3A	PPP2R3A	cDNA, FLJ94988, highly similar to Homo sapiens protein phosphatase 2 (formerly 2A), regulatory subunit B'', alpha (PPP2R3A), mRNA	1.6214e-07	3.54214e-06	1.33487
PATH:04261	Adrenergic signaling in cardiomyocytes	ADCY9	ADCY9	Adenylate cyclase type 9	1.6214e-07	3.54214e-06	1.33487
PATH:04261	Adrenergic signaling in cardiomyocytes	TNNI3	TNNI3	Cardiac troponin I	1.6214e-07	3.54214e-06	1.33487
PATH:04261	Adrenergic signaling in cardiomyocytes	CACNG3	CACNG3	Voltage-dependent calcium channel gamma subunit	1.6214e-07	3.54214e-06	1.33487
PATH:04261	Adrenergic signaling in cardiomyocytes	ADRB1	ADRB1	Beta-1 adrenergic receptor	1.6214e-07	3.54214e-06	1.33487
PATH:04261	Adrenergic signaling in cardiomyocytes	GNAI3	GNAI3	Guanine nucleotide-binding protein G(k) subunit alpha	1.6214e-07	3.54214e-06	1.33487
PATH:04261	Adrenergic signaling in cardiomyocytes	RYR2	RYR2	cDNA FLJ54506, highly similar to Ryanodine receptor 2	1.6214e-07	3.54214e-06	1.33487
PATH:04261	Adrenergic signaling in cardiomyocytes	ADRA1B	ADRA1B	Alpha-1B adrenergic receptor	1.6214e-07	3.54214e-06	1.33487
PATH:04261	Adrenergic signaling in cardiomyocytes	TPM2	TPM2	Tropomyosin beta chain	1.6214e-07	3.54214e-06	1.33487
PATH:04261	Adrenergic signaling in cardiomyocytes	RAPGEF4	RAPGEF4	cDNA FLJ50956, highly similar to Rap guanine nucleotide exchange factor 4	1.6214e-07	3.54214e-06	1.33487
PATH:04261	Adrenergic signaling in cardiomyocytes	MAPK1	MAPK1	Mitogen-activated protein kinase 1	1.6214e-07	3.54214e-06	1.33487
PATH:04261	Adrenergic signaling in cardiomyocytes	CACNG2	CACNG2	Voltage-dependent calcium channel gamma-2 subunit	1.6214e-07	3.54214e-06	1.33487
PATH:04261	Adrenergic signaling in cardiomyocytes	PIK3R3	PIK3R3	cDNA FLJ60942, highly similar to Phosphatidylinositol 3-kinase regulatory subunit gamma	1.6214e-07	3.54214e-06	1.33487
PATH:04261	Adrenergic signaling in cardiomyocytes	PRKACB	PRKACB	cAMP-dependent protein kinase catalytic subunit beta isoform 2	1.6214e-07	3.54214e-06	1.33487
PATH:04261	Adrenergic signaling in cardiomyocytes	ADRA1A	ADRA1A	Adrenergic, alpha-1A-, receptor variant 3	1.6214e-07	3.54214e-06	1.33487
PATH:04261	Adrenergic signaling in cardiomyocytes	PIK3CD	PIK3CD	Phosphoinositide-3-kinase, catalytic, delta polypeptide, isoform CRA_a	1.6214e-07	3.54214e-06	1.33487
PATH:04261	Adrenergic signaling in cardiomyocytes	TPM3	TPM3	Tropomyosin alpha-3 chain	1.6214e-07	3.54214e-06	1.33487
PATH:04261	Adrenergic signaling in cardiomyocytes	ATF2	ATF2	Activating transcription factor 2 splice variant ATF2-var3	1.6214e-07	3.54214e-06	1.33487
PATH:04261	Adrenergic signaling in cardiomyocytes	ATP2B2	ATP2B2	Calcium-transporting ATPase	1.6214e-07	3.54214e-06	1.33487
PATH:04261	Adrenergic signaling in cardiomyocytes	CALML5	CALML5	Calmodulin-like skin protein variant	1.6214e-07	3.54214e-06	1.33487
PATH:04261	Adrenergic signaling in cardiomyocytes	PIK3R5	PIK3R5	Phosphoinositide 3-kinase regulatory subunit 5	1.6214e-07	3.54214e-06	1.33487
PATH:04261	Adrenergic signaling in cardiomyocytes	SLC8A1	SLC8A1	Sodium/calcium exchanger 1	1.6214e-07	3.54214e-06	1.33487
PATH:04261	Adrenergic signaling in cardiomyocytes	MYH7	MYH7	MYH7 protein	1.6214e-07	3.54214e-06	1.33487
PATH:04261	Adrenergic signaling in cardiomyocytes	ATP1A3	ATP1A3	Sodium/potassium-transporting ATPase subunit alpha-3	1.6214e-07	3.54214e-06	1.33487
PATH:04261	Adrenergic signaling in cardiomyocytes	PIK3CB	PIK3CB	cDNA FLJ57102, highly similar to Phosphatidylinositol-4,5-bisphosphate 3-kinase catalytic subunit beta isoform (EC 2.7.1.153)	1.6214e-07	3.54214e-06	1.33487
PATH:04261	Adrenergic signaling in cardiomyocytes	CACNG7	CACNG7	Voltage-dependent calcium channel gamma-7 subunit	1.6214e-07	3.54214e-06	1.33487
PATH:04261	Adrenergic signaling in cardiomyocytes	CACNA1S	CACNA1S	Voltage-dependent L-type calcium channel subunit alpha-1S	1.6214e-07	3.54214e-06	1.33487
PATH:04261	Adrenergic signaling in cardiomyocytes	CACNA1C	CACNA1C	cDNA FLJ50301, highly similar to Voltage-dependent L-type calcium channel subunit alpha-1C	1.6214e-07	3.54214e-06	1.33487
PATH:04261	Adrenergic signaling in cardiomyocytes	CAMK2D	CAMK2D	Calcium/calmodulin-dependent protein kinase (CaM kinase) II delta, isoform CRA_a	1.6214e-07	3.54214e-06	1.33487
PATH:04261	Adrenergic signaling in cardiomyocytes	BCL2	BCL2	B-cell CLL/lymphoma 2, isoform CRA_a	1.6214e-07	3.54214e-06	1.33487
PATH:04261	Adrenergic signaling in cardiomyocytes	CACNA1D	CACNA1D	cDNA FLJ51831, highly similar to Voltage-dependent L-type calcium channel subunit alpha-1D	1.6214e-07	3.54214e-06	1.33487
PATH:04261	Adrenergic signaling in cardiomyocytes	PPP1CA	PPP1CA	Serine/threonine-protein phosphatase	1.6214e-07	3.54214e-06	1.33487
PATH:04261	Adrenergic signaling in cardiomyocytes	CACNA2D2	CACNA2D2	Voltage-dependent calcium channel subunit alpha-2/delta-2	1.6214e-07	3.54214e-06	1.33487
PATH:04261	Adrenergic signaling in cardiomyocytes	ADCY7	ADCY7	cDNA FLJ36387 fis, clone THYMU2008799, highly similar to Adenylate cyclase type 7 (EC 4.6.1.1)	1.6214e-07	3.54214e-06	1.33487
PATH:04261	Adrenergic signaling in cardiomyocytes	CACNA2D1	CACNA2D1	Putative uncharacterized protein CACNA2D1	1.6214e-07	3.54214e-06	1.33487
PATH:04261	Adrenergic signaling in cardiomyocytes	CACNG5	CACNG5	Voltage-dependent calcium channel gamma-5 subunit	1.6214e-07	3.54214e-06	1.33487
PATH:04261	Adrenergic signaling in cardiomyocytes	ATP1B1	ATP1B1	ATPase, Na+/K+ transporting, beta 1 polypeptide, isoform CRA_a	1.6214e-07	3.54214e-06	1.33487
PATH:04261	Adrenergic signaling in cardiomyocytes	PLCB2	PLCB2	1-phosphatidylinositol 4,5-bisphosphate phosphodiesterase beta-2	1.6214e-07	3.54214e-06	1.33487
PATH:04261	Adrenergic signaling in cardiomyocytes	PIK3CA	PIK3CA	cDNA FLJ75190, highly similar to H.sapiens phosphatidylinositol 3-kinase	1.6214e-07	3.54214e-06	1.33487
PATH:04261	Adrenergic signaling in cardiomyocytes	RPS6KA5	RPS6KA5	Ribosomal protein S6 kinase alpha-5	1.6214e-07	3.54214e-06	1.33487
PATH:04261	Adrenergic signaling in cardiomyocytes	ATP1A4	ATP1A4	Sodium/potassium-transporting ATPase subunit alpha-4	1.6214e-07	3.54214e-06	1.33487
PATH:04261	Adrenergic signaling in cardiomyocytes	CACNG6	CACNG6	Voltage-dependent calcium channel gamma subunit	1.6214e-07	3.54214e-06	1.33487
PATH:04261	Adrenergic signaling in cardiomyocytes	PLCB4	PLCB4	1-phosphatidylinositol 4,5-bisphosphate phosphodiesterase beta-4	1.6214e-07	3.54214e-06	1.33487
PATH:04261	Adrenergic signaling in cardiomyocytes	CALM2	CALM2	cDNA, FLJ96792, highly similar to Homo sapiens calmodulin 2 (phosphorylase kinase, delta) (CALM2), mRNA	1.6214e-07	3.54214e-06	1.33487
PATH:04261	Adrenergic signaling in cardiomyocytes	CAMK2G	CAMK2G	Calcium/calmodulin-dependent protein kinase (CaM kinase) II gamma, isoform CRA_a	1.6214e-07	3.54214e-06	1.33487
PATH:04261	Adrenergic signaling in cardiomyocytes	ADCY4	ADCY4	Adenylate cyclase type 4	1.6214e-07	3.54214e-06	1.33487
PATH:04261	Adrenergic signaling in cardiomyocytes	ADCY8	ADCY8	Adenylate cyclase type 8	1.6214e-07	3.54214e-06	1.33487
PATH:04261	Adrenergic signaling in cardiomyocytes	CACNG4	CACNG4	Voltage-dependent calcium channel gamma subunit	1.6214e-07	3.54214e-06	1.33487
PATH:04261	Adrenergic signaling in cardiomyocytes	ADRA1D	ADRA1D	Adrenergic, alpha-1D-, receptor	1.6214e-07	3.54214e-06	1.33487
PATH:04261	Adrenergic signaling in cardiomyocytes	PPP2R5A	PPP2R5A	Serine/threonine-protein phosphatase 2A 56 kDa regulatory subunit alpha isoform	1.6214e-07	3.54214e-06	1.33487
PATH:04261	Adrenergic signaling in cardiomyocytes	MYH6	MYH6	Myosin-6	1.6214e-07	3.54214e-06	1.33487
PATH:04261	Adrenergic signaling in cardiomyocytes	GNAS	GNAS	Guanine nucleotide-binding protein G(s) subunit alpha isoforms short	1.6214e-07	3.54214e-06	1.33487
PATH:04261	Adrenergic signaling in cardiomyocytes	MYL2	MYL2	Myosin regulatory light chain 2, ventricular/cardiac muscle isoform	1.6214e-07	3.54214e-06	1.33487
PATH:04261	Adrenergic signaling in cardiomyocytes	CREB3L2	CREB3L2	Cyclic AMP-responsive element-binding protein 3-like protein 2	1.6214e-07	3.54214e-06	1.33487
PATH:04261	Adrenergic signaling in cardiomyocytes	GNAQ	GNAQ	Guanine nucleotide binding protein (G protein), q polypeptide, isoform CRA_c	1.6214e-07	3.54214e-06	1.33487
PATH:04261	Adrenergic signaling in cardiomyocytes	ADCY6	ADCY6	cDNA FLJ57105, highly similar to Adenylate cyclase type 6 (EC 4.6.1.1)	1.6214e-07	3.54214e-06	1.33487
PATH:04261	Adrenergic signaling in cardiomyocytes	CACNB2	CACNB2	cDNA FLJ57842, highly similar to Voltage-dependent L-type calcium channel subunit beta-2	1.6214e-07	3.54214e-06	1.33487
PATH:04261	Adrenergic signaling in cardiomyocytes	SCN4B	SCN4B	cDNA, FLJ95353, Homo sapiens sodium channel, voltage-gated, type IV, beta (SCN4B),mRNA	1.6214e-07	3.54214e-06	1.33487
PATH:04261	Adrenergic signaling in cardiomyocytes	PPP2R2A	PPP2R2A	Serine/threonine-protein phosphatase 2A 55 kDa regulatory subunit B alpha isoform	1.6214e-07	3.54214e-06	1.33487
PATH:04261	Adrenergic signaling in cardiomyocytes	PPP2R2D	PPP2R2D	cDNA FLJ10621 fis, clone NT2RP2005498, highly similar to Serine/threonine-protein phosphatase 2A 55 kDa regulatory subunit B delta isoform	1.6214e-07	3.54214e-06	1.33487
PATH:04261	Adrenergic signaling in cardiomyocytes	AKT2	AKT2	cDNA FLJ31217 fis, clone KIDNE2004095, highly similar to RAC-beta serine/threonine-protein kinase (EC 2.7.11.1)	1.6214e-07	3.54214e-06	1.33487
PATH:04261	Adrenergic signaling in cardiomyocytes	ATP1A1	ATP1A1	cDNA FLJ53830, highly similar to Sodium/potassium-transporting ATPase alpha-1 chain (EC 3.6.3.9)	1.6214e-07	3.54214e-06	1.33487
PATH:04261	Adrenergic signaling in cardiomyocytes	PRKCA	PRKCA	Protein kinase C, alpha	1.6214e-07	3.54214e-06	1.33487
PATH:04261	Adrenergic signaling in cardiomyocytes	PPP1CC	PPP1CC	cDNA FLJ60729, highly similar to Serine/threonine-protein phosphatase PP1-gammacatalytic subunit (EC 3.1.3.16)	1.6214e-07	3.54214e-06	1.33487
PATH:04261	Adrenergic signaling in cardiomyocytes	PPP2R5B	PPP2R5B	Protein phosphatase 2, regulatory subunit B (B56), beta isoform, isoform CRA_a	1.6214e-07	3.54214e-06	1.33487
PATH:04261	Adrenergic signaling in cardiomyocytes	SLC9A1	SLC9A1	Sodium/hydrogen exchanger 1	1.6214e-07	3.54214e-06	1.33487
PATH:04261	Adrenergic signaling in cardiomyocytes	AKT3	AKT3	AKT3 protein	1.6214e-07	3.54214e-06	1.33487
PATH:04261	Adrenergic signaling in cardiomyocytes	PPP2R5C	PPP2R5C	Serine/threonine-protein phosphatase 2A 56 kDa regulatory subunit gamma isoform	1.6214e-07	3.54214e-06	1.33487
PATH:04261	Adrenergic signaling in cardiomyocytes	CACNA2D3	CACNA2D3	Voltage-dependent calcium channel subunit alpha-2/delta-3	1.6214e-07	3.54214e-06	1.33487
PATH:04261	Adrenergic signaling in cardiomyocytes	ACTC1	ACTC1	cDNA FLJ78096, highly similar to Homo sapiens actin, alpha, cardiac muscle (ACTC), mRNA	1.6214e-07	3.54214e-06	1.33487
PATH:04261	Adrenergic signaling in cardiomyocytes	KCNQ1	KCNQ1	Potassium voltage-gated channel isoform 1	1.6214e-07	3.54214e-06	1.33487
PATH:04261	Adrenergic signaling in cardiomyocytes	CACNB3	CACNB3	cDNA FLJ58949, highly similar to Voltage-dependent L-type calcium channel subunit beta-3	1.6214e-07	3.54214e-06	1.33487
PATH:04261	Adrenergic signaling in cardiomyocytes	ADCY5	ADCY5	cDNA FLJ36521 fis, clone TRACH2002138, highly similar to Adenylate cyclase type 5	1.6214e-07	3.54214e-06	1.33487
PATH:04261	Adrenergic signaling in cardiomyocytes	TPM4	TPM4	Tropomyosin alpha-4 chain	1.6214e-07	3.54214e-06	1.33487
PATH:04261	Adrenergic signaling in cardiomyocytes	PPP1CB	PPP1CB	Serine/threonine-protein phosphatase PP1-beta catalytic subunit	1.6214e-07	3.54214e-06	1.33487
PATH:04261	Adrenergic signaling in cardiomyocytes	CREB5	CREB5	Cyclic AMP-responsive element-binding protein 5	1.6214e-07	3.54214e-06	1.33487
PATH:04261	Adrenergic signaling in cardiomyocytes	CAMK2A	CAMK2A	cDNA FLJ75193, highly similar to Homo sapiens calcium/calmodulin-dependent protein kinase II alpha-B subunit mRNA	1.6214e-07	3.54214e-06	1.33487
PATH:04261	Adrenergic signaling in cardiomyocytes	CAMK2B	CAMK2B	Calcium/calmodulin-dependent protein kinase (CaM kinase) II beta	1.6214e-07	3.54214e-06	1.33487
PATH:04261	Adrenergic signaling in cardiomyocytes	PPP2R1B	PPP2R1B	Serine/threonine-protein phosphatase 2A 65 kDa regulatory subunit A beta isoform	1.6214e-07	3.54214e-06	1.33487
PATH:04261	Adrenergic signaling in cardiomyocytes	CACNB1	CACNB1	cDNA FLJ45350 fis, clone BRHIP3011567, highly similar to Voltage-dependent L-type calcium channelsubunit beta-1	1.6214e-07	3.54214e-06	1.33487
PATH:04261	Adrenergic signaling in cardiomyocytes	ATP1B2	ATP1B2	Sodium/potassium-transporting ATPase subunit beta-2	1.6214e-07	3.54214e-06	1.33487
PATH:04261	Adrenergic signaling in cardiomyocytes	ATP2A2	ATP2A2	ATPase CA++ transporting cardiac muscle slow twitch 2	1.6214e-07	3.54214e-06	1.33487
PATH:04261	Adrenergic signaling in cardiomyocytes	CACNG8	CACNG8	Voltage-dependent calcium channel gamma-8 subunit	1.6214e-07	3.54214e-06	1.33487
PATH:04261	Adrenergic signaling in cardiomyocytes	AKT1	AKT1	RAC-alpha serine/threonine-protein kinase	1.6214e-07	3.54214e-06	1.33487
PATH:04261	Adrenergic signaling in cardiomyocytes	CALML3	CALML3	Calmodulin-like protein 3	1.6214e-07	3.54214e-06	1.33487
PATH:04261	Adrenergic signaling in cardiomyocytes	GNAI2	GNAI2	cDNA FLJ31012 fis, clone HLUNG2000217, highly similar to Guanine nucleotide-binding protein G(i), alpha-2 subunit	1.6214e-07	3.54214e-06	1.33487
PATH:04261	Adrenergic signaling in cardiomyocytes	CALM1	CALM1	cDNA FLJ75174, highly similar to Homo sapiens calmodulin 1 (phosphorylase kinase, delta), mRNA	1.6214e-07	3.54214e-06	1.33487
PATH:04261	Adrenergic signaling in cardiomyocytes	CACNB4	CACNB4	cDNA FLJ75268, highly similar to Human voltage-dependent calcium channel beta-4 subunit mRNA	1.6214e-07	3.54214e-06	1.33487
PATH:04261	Adrenergic signaling in cardiomyocytes	TNNT2	TNNT2	Troponin T type 2 (Cardiac), isoform CRA_a	1.6214e-07	3.54214e-06	1.33487
PATH:04261	Adrenergic signaling in cardiomyocytes	CALM3	CALM3	Calmodulin	1.6214e-07	3.54214e-06	1.33487
PATH:04261	Adrenergic signaling in cardiomyocytes	MAPK3	MAPK3	cDNA FLJ33690 fis, clone BRAWH2002967, highly similar to Mitogen-activated protein kinase 3 (EC 2.7.11.24)	1.6214e-07	3.54214e-06	1.33487
PATH:04261	Adrenergic signaling in cardiomyocytes	ADCY1	ADCY1	Adenylate cyclase type 1	1.6214e-07	3.54214e-06	1.33487
PATH:04261	Adrenergic signaling in cardiomyocytes	ATP2B1	ATP2B1	Plasma membrane calcium-transporting ATPase 1	1.6214e-07	3.54214e-06	1.33487
PATH:04261	Adrenergic signaling in cardiomyocytes	PPP2R2B	PPP2R2B	Serine/threonine-protein phosphatase 2A 55 kDa regulatory subunit B beta isoform	1.6214e-07	3.54214e-06	1.33487
PATH:04261	Adrenergic signaling in cardiomyocytes	ADCY2	ADCY2	cDNA FLJ16822 fis, clone TRACH3030111, highly similar to Adenylate cyclase type 2 (EC 4.6.1.1)	1.6214e-07	3.54214e-06	1.33487
PATH:04261	Adrenergic signaling in cardiomyocytes	PPP2R1A	PPP2R1A	cDNA, FLJ96799, Homo sapiens protein phosphatase 2 (formerly 2A), regulatory subunit A (PR 65), alpha isoform (PPP2R1A), mRNA	1.6214e-07	3.54214e-06	1.33487
PATH:04261	Adrenergic signaling in cardiomyocytes	PIK3CG	PIK3CG	Phosphoinositide-3-kinase, catalytic, gamma polypeptide, isoform CRA_a	1.6214e-07	3.54214e-06	1.33487
PATH:04261	Adrenergic signaling in cardiomyocytes	SCN7A	SCN7A	Sodium channel protein type 7 subunit alpha	1.6214e-07	3.54214e-06	1.33487
PATH:04261	Adrenergic signaling in cardiomyocytes	CREB3L1	CREB3L1	cDNA, FLJ94739, highly similar to Homo sapiens cAMP responsive element binding protein 3-like 1 (CREB3L1), mRNA	1.6214e-07	3.54214e-06	1.33487
PATH:04261	Adrenergic signaling in cardiomyocytes	ATF6B	ATF6B	Cyclic AMP-dependent transcription factor ATF-6 beta	1.6214e-07	3.54214e-06	1.33487
PATH:04261	Adrenergic signaling in cardiomyocytes	CACNG1	CACNG1	Voltage-dependent calcium channel gamma-1 subunit	1.6214e-07	3.54214e-06	1.33487
PATH:04261	Adrenergic signaling in cardiomyocytes	ATF4	ATF4	cDNA FLJ58799, highly similar to Cyclic AMP-dependent transcription factor ATF-4	1.6214e-07	3.54214e-06	1.33487
PATH:04261	Adrenergic signaling in cardiomyocytes	PIK3R1	PIK3R1	cDNA FLJ44373 fis, clone TRACH3009455, highly similar to Phosphatidylinositol 3-kinase regulatory subunit alpha	1.6214e-07	3.54214e-06	1.33487
PATH:04261	Adrenergic signaling in cardiomyocytes	CREB3L3	CREB3L3	Cyclic AMP-responsive element-binding protein 3-like protein 3	1.6214e-07	3.54214e-06	1.33487
PATH:04261	Adrenergic signaling in cardiomyocytes	PPP2CB	PPP2CB	Serine/threonine-protein phosphatase 2A catalytic subunit beta isoform	1.6214e-07	3.54214e-06	1.33487
PATH:04261	Adrenergic signaling in cardiomyocytes	CALML6	CALML6	Calmodulin-like 6, isoform CRA_a	1.6214e-07	3.54214e-06	1.33487
PATH:04261	Adrenergic signaling in cardiomyocytes	PPP2R3C	PPP2R3C	Serine/threonine-protein phosphatase 2A regulatory subunit B'' subunit gamma	1.6214e-07	3.54214e-06	1.33487
PATH:04261	Adrenergic signaling in cardiomyocytes	MAPK12	MAPK12	cDNA FLJ78463	1.6214e-07	3.54214e-06	1.33487
PATH:04261	Adrenergic signaling in cardiomyocytes	AGTR1	AGTR1	Angiotensin II receptor, type 1, isoform CRA_c	1.6214e-07	3.54214e-06	1.33487
PATH:04261	Adrenergic signaling in cardiomyocytes	PPP1R1A	PPP1R1A	Protein phosphatase 1 regulatory subunit 1A	1.6214e-07	3.54214e-06	1.33487
PATH:04261	Adrenergic signaling in cardiomyocytes	RAPGEF3	RAPGEF3	cDNA FLJ30940 fis, clone FEBRA2007436, highly similar to Rap guanine nucleotide exchange factor 3	1.6214e-07	3.54214e-06	1.33487
PATH:04261	Adrenergic signaling in cardiomyocytes	PLCB1	PLCB1	Phosphoinositide phospholipase C	1.6214e-07	3.54214e-06	1.33487
PATH:04261	Adrenergic signaling in cardiomyocytes	ADRB2	ADRB2	Beta-2 adrenergic receptor	1.6214e-07	3.54214e-06	1.33487
PATH:04261	Adrenergic signaling in cardiomyocytes	CACNA2D4	CACNA2D4	Voltage-dependent calcium channel subunit alpha-2/delta-4	1.6214e-07	3.54214e-06	1.33487
PATH:04713	Circadian entrainment	PRKACG	PRKACG	cAMP-dependent protein kinase catalytic subunit gamma	2.23285e-07	4.52949e-06	1.40753
PATH:04713	Circadian entrainment	PLCB3	PLCB3	1-phosphatidylinositol 4,5-bisphosphate phosphodiesterase beta-3	2.23285e-07	4.52949e-06	1.40753
PATH:04713	Circadian entrainment	ADCY3	ADCY3	cDNA FLJ14951 fis, clone PLACE3000020, highly similar to Adenylate cyclase type 3 (EC 4.6.1.1)	2.23285e-07	4.52949e-06	1.40753
PATH:04713	Circadian entrainment	CACNA1G	CACNA1G	cDNA FLJ51880, highly similar to Homo sapiens calcium channel, voltage-dependent, alpha 1G subunit, transcript variant 11, mRNA	2.23285e-07	4.52949e-06	1.40753
PATH:04713	Circadian entrainment	ADCY9	ADCY9	Adenylate cyclase type 9	2.23285e-07	4.52949e-06	1.40753
PATH:04713	Circadian entrainment	RYR3	RYR3	Ryanodine receptor 3	2.23285e-07	4.52949e-06	1.40753
PATH:04713	Circadian entrainment	KCNJ5	KCNJ5	Potassium inwardly-rectifying channel, subfamily J, member 5, isoform CRA_a	2.23285e-07	4.52949e-06	1.40753
PATH:04713	Circadian entrainment	GNAI3	GNAI3	Guanine nucleotide-binding protein G(k) subunit alpha	2.23285e-07	4.52949e-06	1.40753
PATH:04713	Circadian entrainment	RYR2	RYR2	cDNA FLJ54506, highly similar to Ryanodine receptor 2	2.23285e-07	4.52949e-06	1.40753
PATH:04713	Circadian entrainment	GNG3	GNG3	Guanine nucleotide-binding protein G(I)/G(S)/G(O) subunit gamma-3	2.23285e-07	4.52949e-06	1.40753
PATH:04713	Circadian entrainment	MAPK1	MAPK1	Mitogen-activated protein kinase 1	2.23285e-07	4.52949e-06	1.40753
PATH:04713	Circadian entrainment	PRKACB	PRKACB	cAMP-dependent protein kinase catalytic subunit beta isoform 2	2.23285e-07	4.52949e-06	1.40753
PATH:04713	Circadian entrainment	PRKG1	PRKG1	cDNA FLJ58408, highly similar to cGMP-dependent protein kinase 1, alphaisozyme (EC 2.7.11.12)	2.23285e-07	4.52949e-06	1.40753
PATH:04713	Circadian entrainment	GNG11	GNG11	Guanine nucleotide-binding protein G(I)/G(S)/G(O) subunit gamma-11	2.23285e-07	4.52949e-06	1.40753
PATH:04713	Circadian entrainment	GNGT1	GNGT1	Guanine nucleotide-binding protein subunit gamma	2.23285e-07	4.52949e-06	1.40753
PATH:04713	Circadian entrainment	GNB5	GNB5	Guanine nucleotide binding protein (G protein), beta 5, isoform CRA_a	2.23285e-07	4.52949e-06	1.40753
PATH:04713	Circadian entrainment	PRKG2	PRKG2	cDNA FLJ56988, highly similar to cGMP-dependent protein kinase 2 (EC 2.7.11.12)	2.23285e-07	4.52949e-06	1.40753
PATH:04713	Circadian entrainment	GUCY1A2	GUCY1A2	Guanylate cyclase soluble subunit alpha-2	2.23285e-07	4.52949e-06	1.40753
PATH:04713	Circadian entrainment	CALML5	CALML5	Calmodulin-like skin protein variant	2.23285e-07	4.52949e-06	1.40753
PATH:04713	Circadian entrainment	RYR1	RYR1	cDNA FLJ51803, highly similar to Ryanodine receptor 1	2.23285e-07	4.52949e-06	1.40753
PATH:04713	Circadian entrainment	ADCYAP1R1	ADCYAP1R1	Adenylate cyclase activating polypeptide 1 (Pituitary) receptor type I	2.23285e-07	4.52949e-06	1.40753
PATH:04713	Circadian entrainment	GNG12	GNG12	Guanine nucleotide-binding protein subunit gamma	2.23285e-07	4.52949e-06	1.40753
PATH:04713	Circadian entrainment	PER3	PER3	Period circadian protein homolog 3	2.23285e-07	4.52949e-06	1.40753
PATH:04713	Circadian entrainment	CACNA1C	CACNA1C	cDNA FLJ50301, highly similar to Voltage-dependent L-type calcium channel subunit alpha-1C	2.23285e-07	4.52949e-06	1.40753
PATH:04713	Circadian entrainment	CAMK2D	CAMK2D	Calcium/calmodulin-dependent protein kinase (CaM kinase) II delta, isoform CRA_a	2.23285e-07	4.52949e-06	1.40753
PATH:04713	Circadian entrainment	CACNA1D	CACNA1D	cDNA FLJ51831, highly similar to Voltage-dependent L-type calcium channel subunit alpha-1D	2.23285e-07	4.52949e-06	1.40753
PATH:04713	Circadian entrainment	GNG2	GNG2	Guanine nucleotide-binding protein subunit gamma	2.23285e-07	4.52949e-06	1.40753
PATH:04713	Circadian entrainment	ADCY7	ADCY7	cDNA FLJ36387 fis, clone THYMU2008799, highly similar to Adenylate cyclase type 7 (EC 4.6.1.1)	2.23285e-07	4.52949e-06	1.40753
PATH:04713	Circadian entrainment	PLCB2	PLCB2	1-phosphatidylinositol 4,5-bisphosphate phosphodiesterase beta-2	2.23285e-07	4.52949e-06	1.40753
PATH:04713	Circadian entrainment	RPS6KA5	RPS6KA5	Ribosomal protein S6 kinase alpha-5	2.23285e-07	4.52949e-06	1.40753
PATH:04713	Circadian entrainment	ITPR3	ITPR3	ITPR3 protein	2.23285e-07	4.52949e-06	1.40753
PATH:04713	Circadian entrainment	PLCB4	PLCB4	1-phosphatidylinositol 4,5-bisphosphate phosphodiesterase beta-4	2.23285e-07	4.52949e-06	1.40753
PATH:04713	Circadian entrainment	CALM2	CALM2	cDNA, FLJ96792, highly similar to Homo sapiens calmodulin 2 (phosphorylase kinase, delta) (CALM2), mRNA	2.23285e-07	4.52949e-06	1.40753
PATH:04713	Circadian entrainment	CAMK2G	CAMK2G	Calcium/calmodulin-dependent protein kinase (CaM kinase) II gamma, isoform CRA_a	2.23285e-07	4.52949e-06	1.40753
PATH:04713	Circadian entrainment	ADCY4	ADCY4	Adenylate cyclase type 4	2.23285e-07	4.52949e-06	1.40753
PATH:04713	Circadian entrainment	ADCY8	ADCY8	Adenylate cyclase type 8	2.23285e-07	4.52949e-06	1.40753
PATH:04713	Circadian entrainment	GNAS	GNAS	Guanine nucleotide-binding protein G(s) subunit alpha isoforms short	2.23285e-07	4.52949e-06	1.40753
PATH:04713	Circadian entrainment	GNB4	GNB4	cDNA FLJ77654, highly similar to Homo sapiens guanine nucleotide binding protein (G protein), beta polypeptide 4 (GNB4), mRNA	2.23285e-07	4.52949e-06	1.40753
PATH:04713	Circadian entrainment	RASD1	RASD1	Putative uncharacterized protein	2.23285e-07	4.52949e-06	1.40753
PATH:04713	Circadian entrainment	ITPR1	ITPR1	Inositol 1,4,5-triphosphate receptor, type 1, isoform CRA_a	2.23285e-07	4.52949e-06	1.40753
PATH:04713	Circadian entrainment	GNAQ	GNAQ	Guanine nucleotide binding protein (G protein), q polypeptide, isoform CRA_c	2.23285e-07	4.52949e-06	1.40753
PATH:04713	Circadian entrainment	ADCY6	ADCY6	cDNA FLJ57105, highly similar to Adenylate cyclase type 6 (EC 4.6.1.1)	2.23285e-07	4.52949e-06	1.40753
PATH:04713	Circadian entrainment	PER1	PER1	Period 1	2.23285e-07	4.52949e-06	1.40753
PATH:04713	Circadian entrainment	PRKCA	PRKCA	Protein kinase C, alpha	2.23285e-07	4.52949e-06	1.40753
[truncated: 13,642 more rows]

## Sheet: AllGene2Pathway
QueryID	QuerySymbol	Description	PathwayID	PathwayTerm	P-Value	Enrichment
OR5AU1	OR5AU1	Olfactory receptor 5AU1	PATH:04740	Olfactory transduction	1	0.649252
RPS6KB2	RPS6KB2	Ribosomal protein S6 kinase, 70kDa, polypeptide 2, isoform CRA_a	PATH:04066	HIF-1 signaling pathway	2.52384e-05	1.31982
RPS6KB2	RPS6KB2	Ribosomal protein S6 kinase, 70kDa, polypeptide 2, isoform CRA_a	PATH:04012	ErbB signaling pathway	2.05813e-05	1.3562
RPS6KB2	RPS6KB2	Ribosomal protein S6 kinase, 70kDa, polypeptide 2, isoform CRA_a	PATH:05221	Acute myeloid leukemia	0.0169582	1.24199
RPS6KB2	RPS6KB2	Ribosomal protein S6 kinase, 70kDa, polypeptide 2, isoform CRA_a	PATH:04150	mTOR signaling pathway	0.0456623	1.18516
RPS6KB2	RPS6KB2	Ribosomal protein S6 kinase, 70kDa, polypeptide 2, isoform CRA_a	PATH:04151	PI3K-Akt signaling pathway	2.22994e-08	1.23381
RPS6KB2	RPS6KB2	Ribosomal protein S6 kinase, 70kDa, polypeptide 2, isoform CRA_a	PATH:04350	TGF-beta signaling pathway	0.000486402	1.29357
RPS6KB2	RPS6KB2	Ribosomal protein S6 kinase, 70kDa, polypeptide 2, isoform CRA_a	PATH:04910	Insulin signaling pathway	0.0102501	1.16327
RPS6KB2	RPS6KB2	Ribosomal protein S6 kinase, 70kDa, polypeptide 2, isoform CRA_a	PATH:04666	Fc gamma R-mediated phagocytosis	3.69514e-05	1.3307
RPS6KB2	RPS6KB2	Ribosomal protein S6 kinase, 70kDa, polypeptide 2, isoform CRA_a	PATH:05205	Proteoglycans in cancer	3.96981e-05	1.2136
EXOC2	EXOC2	Exocyst complex component 2, isoform CRA_a	PATH:04014	Ras signaling pathway	4.29738e-07	1.26231
MAVS	MAVS	Mitochondrial antiviral-signaling protein	PATH:05168	Herpes simplex infection	0.991042	0.8611
MAVS	MAVS	Mitochondrial antiviral-signaling protein	PATH:05162	Measles	0.704111	0.968567
MAVS	MAVS	Mitochondrial antiviral-signaling protein	PATH:05164	Influenza A	0.698929	0.972808
MAVS	MAVS	Mitochondrial antiviral-signaling protein	PATH:05161	Hepatitis B	0.313215	1.03904
MAVS	MAVS	Mitochondrial antiviral-signaling protein	PATH:05160	Hepatitis C	0.417051	1.02118
MAVS	MAVS	Mitochondrial antiviral-signaling protein	PATH:04622	RIG-I-like receptor signaling pathway	0.998793	0.712208
MAVS	MAVS	Mitochondrial antiviral-signaling protein	PATH:04623	Cytosolic DNA-sensing pathway	0.988307	0.775892
PPP5C	PPP5C	Serine/threonine-protein phosphatase 5	PATH:04010	MAPK signaling pathway	5.10722e-09	1.27489
GIPR	GIPR	Gastric inhibitory polypeptide receptor	PATH:04080	Neuroactive ligand-receptor interaction	0.00153353	1.14618
PRKACG	PRKACG	cAMP-dependent protein kinase catalytic subunit gamma	PATH:04727	GABAergic synapse	0.00186288	1.2548
PRKACG	PRKACG	cAMP-dependent protein kinase catalytic subunit gamma	PATH:04728	Dopaminergic synapse	0.000544864	1.23522
PRKACG	PRKACG	cAMP-dependent protein kinase catalytic subunit gamma	PATH:04921	Oxytocin signaling pathway	3.38804e-09	1.36552
PRKACG	PRKACG	cAMP-dependent protein kinase catalytic subunit gamma	PATH:04723	Retrograde endocannabinoid signaling	0.000326066	1.27644
PRKACG	PRKACG	cAMP-dependent protein kinase catalytic subunit gamma	PATH:04724	Glutamatergic synapse	3.49433e-07	1.34845
PRKACG	PRKACG	cAMP-dependent protein kinase catalytic subunit gamma	PATH:04725	Cholinergic synapse	3.44779e-08	1.40215
PRKACG	PRKACG	cAMP-dependent protein kinase catalytic subunit gamma	PATH:04726	Serotonergic synapse	0.000214028	1.25748
PRKACG	PRKACG	cAMP-dependent protein kinase catalytic subunit gamma	PATH:04961	Endocrine and other factor-regulated calcium reabsorption	0.00563609	1.30717
PRKACG	PRKACG	cAMP-dependent protein kinase catalytic subunit gamma	PATH:04720	Long-term potentiation	0.000506958	1.32437
PRKACG	PRKACG	cAMP-dependent protein kinase catalytic subunit gamma	PATH:04962	Vasopressin-regulated water reabsorption	0.645113	0.973878
PRKACG	PRKACG	cAMP-dependent protein kinase catalytic subunit gamma	PATH:05414	Dilated cardiomyopathy	7.48726e-07	1.40463
PRKACG	PRKACG	cAMP-dependent protein kinase catalytic subunit gamma	PATH:05012	Parkinson's disease	0.99995	0.737432
PRKACG	PRKACG	cAMP-dependent protein kinase catalytic subunit gamma	PATH:04918	Thyroid hormone synthesis	0.00027848	1.3344
PRKACG	PRKACG	cAMP-dependent protein kinase catalytic subunit gamma	PATH:04919	Thyroid hormone signaling pathway	5.55443e-05	1.28896
PRKACG	PRKACG	cAMP-dependent protein kinase catalytic subunit gamma	PATH:04914	Progesterone-mediated oocyte maturation	0.0290164	1.17597
PRKACG	PRKACG	cAMP-dependent protein kinase catalytic subunit gamma	PATH:04915	Estrogen signaling pathway	7.67064e-08	1.41587
PRKACG	PRKACG	cAMP-dependent protein kinase catalytic subunit gamma	PATH:04916	Melanogenesis	0.000245044	1.28503
PRKACG	PRKACG	cAMP-dependent protein kinase catalytic subunit gamma	PATH:04910	Insulin signaling pathway	0.0102501	1.16327
PRKACG	PRKACG	cAMP-dependent protein kinase catalytic subunit gamma	PATH:04713	Circadian entrainment	2.23285e-07	1.40753
PRKACG	PRKACG	cAMP-dependent protein kinase catalytic subunit gamma	PATH:04911	Insulin secretion	5.75671e-05	1.33682
PRKACG	PRKACG	cAMP-dependent protein kinase catalytic subunit gamma	PATH:04912	GnRH signaling pathway	4.49354e-05	1.31279
PRKACG	PRKACG	cAMP-dependent protein kinase catalytic subunit gamma	PATH:04913	Ovarian steroidogenesis	0.0348619	1.22286
PRKACG	PRKACG	cAMP-dependent protein kinase catalytic subunit gamma	PATH:04114	Oocyte meiosis	0.00272163	1.21902
PRKACG	PRKACG	cAMP-dependent protein kinase catalytic subunit gamma	PATH:05203	Viral carcinogenesis	0.576109	0.993421
PRKACG	PRKACG	cAMP-dependent protein kinase catalytic subunit gamma	PATH:05205	Proteoglycans in cancer	3.96981e-05	1.2136
PRKACG	PRKACG	cAMP-dependent protein kinase catalytic subunit gamma	PATH:05166	HTLV-I infection	0.0279097	1.09817
PRKACG	PRKACG	cAMP-dependent protein kinase catalytic subunit gamma	PATH:04310	Wnt signaling pathway	0.0244253	1.13472
PRKACG	PRKACG	cAMP-dependent protein kinase catalytic subunit gamma	PATH:04750	Inflammatory mediator regulation of TRP channels	3.83148e-07	1.39612
PRKACG	PRKACG	cAMP-dependent protein kinase catalytic subunit gamma	PATH:05169	Epstein-Barr virus infection	0.181278	1.05662
PRKACG	PRKACG	cAMP-dependent protein kinase catalytic subunit gamma	PATH:04270	Vascular smooth muscle contraction	1.34338e-05	1.30944
PRKACG	PRKACG	cAMP-dependent protein kinase catalytic subunit gamma	PATH:04742	Taste transduction	0.951355	0.826878
PRKACG	PRKACG	cAMP-dependent protein kinase catalytic subunit gamma	PATH:04540	Gap junction	2.28591e-05	1.34845
PRKACG	PRKACG	cAMP-dependent protein kinase catalytic subunit gamma	PATH:04740	Olfactory transduction	1	0.649252
PRKACG	PRKACG	cAMP-dependent protein kinase catalytic subunit gamma	PATH:04062	Chemokine signaling pathway	0.00723321	1.14724
PRKACG	PRKACG	cAMP-dependent protein kinase catalytic subunit gamma	PATH:05031	Amphetamine addiction	0.0423613	1.17989
PRKACG	PRKACG	cAMP-dependent protein kinase catalytic subunit gamma	PATH:04261	Adrenergic signaling in cardiomyocytes	1.6214e-07	1.33487
PRKACG	PRKACG	cAMP-dependent protein kinase catalytic subunit gamma	PATH:05030	Cocaine addiction	0.407951	1.04505
PRKACG	PRKACG	cAMP-dependent protein kinase catalytic subunit gamma	PATH:04020	Calcium signaling pathway	8.34128e-09	1.33022
PRKACG	PRKACG	cAMP-dependent protein kinase catalytic subunit gamma	PATH:05110	Vibrio cholerae infection	0.0171024	1.24856
PRKACG	PRKACG	cAMP-dependent protein kinase catalytic subunit gamma	PATH:04340	Hedgehog signaling pathway	0.041194	1.20397
PRKACG	PRKACG	cAMP-dependent protein kinase catalytic subunit gamma	PATH:05032	Morphine addiction	2.51265e-05	1.3412
PRKACG	PRKACG	cAMP-dependent protein kinase catalytic subunit gamma	PATH:04976	Bile secretion	0.0492097	1.17053
PRKACG	PRKACG	cAMP-dependent protein kinase catalytic subunit gamma	PATH:04611	Platelet activation	2.73034e-05	1.28669
PRKACG	PRKACG	cAMP-dependent protein kinase catalytic subunit gamma	PATH:04210	Apoptosis	0.134675	1.10498
PRKACG	PRKACG	cAMP-dependent protein kinase catalytic subunit gamma	PATH:04970	Salivary secretion	0.000159298	1.31099
PRKACG	PRKACG	cAMP-dependent protein kinase catalytic subunit gamma	PATH:04014	Ras signaling pathway	4.29738e-07	1.26231
PRKACG	PRKACG	cAMP-dependent protein kinase catalytic subunit gamma	PATH:04971	Gastric acid secretion	1.18353e-05	1.39339
PRKACG	PRKACG	cAMP-dependent protein kinase catalytic subunit gamma	PATH:05146	Amoebiasis	0.000711235	1.25257
PRKACG	PRKACG	cAMP-dependent protein kinase catalytic subunit gamma	PATH:05020	Prion diseases	0.484986	1.03006
PRKACG	PRKACG	cAMP-dependent protein kinase catalytic subunit gamma	PATH:04010	MAPK signaling pathway	5.10722e-09	1.27489
ACIN1	ACIN1	cDNA FLJ50838, highly similar to Apoptotic chromatin condensation inducer in thenucleus	PATH:03013	RNA transport	1	0.625776
ACIN1	ACIN1	cDNA FLJ50838, highly similar to Apoptotic chromatin condensation inducer in thenucleus	PATH:03040	Spliceosome	0.999998	0.674223
ACIN1	ACIN1	cDNA FLJ50838, highly similar to Apoptotic chromatin condensation inducer in thenucleus	PATH:03015	mRNA surveillance pathway	0.998969	0.740905
NCKAP1L	NCKAP1L	cDNA, FLJ94667, highly similar to Homo sapiens hematopoietic protein 1 (HEM1), mRNA	PATH:04810	Regulation of actin cytoskeleton	1.4525e-10	1.33762
GOT1	GOT1	Aspartate aminotransferase, cytoplasmic	PATH:00270	Cysteine and methionine metabolism	0.456944	1.03727
GOT1	GOT1	Aspartate aminotransferase, cytoplasmic	PATH:01230	Biosynthesis of amino acids	0.484701	1.01595
GOT1	GOT1	Aspartate aminotransferase, cytoplasmic	PATH:00350	Tyrosine metabolism	0.675005	0.963176
GOT1	GOT1	Aspartate aminotransferase, cytoplasmic	PATH:00360	Phenylalanine metabolism	0.192151	1.21735
GOT1	GOT1	Aspartate aminotransferase, cytoplasmic	PATH:00250	Alanine, aspartate and glutamate metabolism	0.0373915	1.26417
GOT1	GOT1	Aspartate aminotransferase, cytoplasmic	PATH:01200	Carbon metabolism	0.302925	1.0495
GOT1	GOT1	Aspartate aminotransferase, cytoplasmic	PATH:00330	Arginine and proline metabolism	0.450664	1.02848
GOT1	GOT1	Aspartate aminotransferase, cytoplasmic	PATH:01210	2-Oxocarboxylic acid metabolism	0.245453	1.18981
GOT1	GOT1	Aspartate aminotransferase, cytoplasmic	PATH:01100	Metabolic pathways	0.344028	1.0096
GOT1	GOT1	Aspartate aminotransferase, cytoplasmic	PATH:00400	Phenylalanine, tyrosine and tryptophan biosynthesis	0.670924	1.01133
GBE1	GBE1	cDNA FLJ57129, highly similar to 1,4-alpha-glucan branching enzyme (EC 2.4.1.18)	PATH:01100	Metabolic pathways	0.344028	1.0096
GBE1	GBE1	cDNA FLJ57129, highly similar to 1,4-alpha-glucan branching enzyme (EC 2.4.1.18)	PATH:00500	Starch and sucrose metabolism	0.900806	0.872878
CCNA1	CCNA1	cDNA, FLJ95009, highly similar to Homo sapiens cyclin A1 (CCNA1), mRNA	PATH:04110	Cell cycle	0.507078	1.0059
CCNA1	CCNA1	cDNA, FLJ95009, highly similar to Homo sapiens cyclin A1 (CCNA1), mRNA	PATH:05200	Pathways in cancer	4.56261e-09	1.2514
CCNA1	CCNA1	cDNA, FLJ95009, highly similar to Homo sapiens cyclin A1 (CCNA1), mRNA	PATH:05221	Acute myeloid leukemia	0.0169582	1.24199
CCNA1	CCNA1	cDNA, FLJ95009, highly similar to Homo sapiens cyclin A1 (CCNA1), mRNA	PATH:05169	Epstein-Barr virus infection	0.181278	1.05662
CCNA1	CCNA1	cDNA, FLJ95009, highly similar to Homo sapiens cyclin A1 (CCNA1), mRNA	PATH:05202	Transcriptional misregulation in cancer	0.00286992	1.17053
CCNA1	CCNA1	cDNA, FLJ95009, highly similar to Homo sapiens cyclin A1 (CCNA1), mRNA	PATH:04914	Progesterone-mediated oocyte maturation	0.0290164	1.17597
CCNA1	CCNA1	cDNA, FLJ95009, highly similar to Homo sapiens cyclin A1 (CCNA1), mRNA	PATH:05161	Hepatitis B	0.313215	1.03904
CCNA1	CCNA1	cDNA, FLJ95009, highly similar to Homo sapiens cyclin A1 (CCNA1), mRNA	PATH:05203	Viral carcinogenesis	0.576109	0.993421
H6PD	H6PD	GDH/6PGL endoplasmic bifunctional protein	PATH:00030	Pentose phosphate pathway	0.793154	0.902978
H6PD	H6PD	GDH/6PGL endoplasmic bifunctional protein	PATH:01200	Carbon metabolism	0.302925	1.0495
H6PD	H6PD	GDH/6PGL endoplasmic bifunctional protein	PATH:01100	Metabolic pathways	0.344028	1.0096
SPIRE1	SPIRE1	cDNA FLJ57642, highly similar to Homo sapiens spire homolog 1 (SPIRE1), mRNA	PATH:04320	Dorso-ventral axis formation	0.011263	1.40463
MEF2C	MEF2C	MADS box transcription enhancer factor 2, polypeptide C (Myocyte enhancer factor 2C), isoform CRA_a	PATH:04022	cGMP-PKG signaling pathway	1.54138e-05	1.26165
MEF2C	MEF2C	MADS box transcription enhancer factor 2, polypeptide C (Myocyte enhancer factor 2C), isoform CRA_a	PATH:05202	Transcriptional misregulation in cancer	0.00286992	1.17053
MEF2C	MEF2C	MADS box transcription enhancer factor 2, polypeptide C (Myocyte enhancer factor 2C), isoform CRA_a	PATH:04010	MAPK signaling pathway	5.10722e-09	1.27489
MEF2C	MEF2C	MADS box transcription enhancer factor 2, polypeptide C (Myocyte enhancer factor 2C), isoform CRA_a	PATH:04921	Oxytocin signaling pathway	3.38804e-09	1.36552
OPRM1	OPRM1	Mu opioid receptor splice variant MOR-1H	PATH:04915	Estrogen signaling pathway	7.67064e-08	1.41587
OPRM1	OPRM1	Mu opioid receptor splice variant MOR-1H	PATH:05032	Morphine addiction	2.51265e-05	1.3412
OPRM1	OPRM1	Mu opioid receptor splice variant MOR-1H	PATH:04080	Neuroactive ligand-receptor interaction	0.00153353	1.14618
UTS2R	UTS2R	Urotensin-2 receptor	PATH:04080	Neuroactive ligand-receptor interaction	0.00153353	1.14618
HERC4	HERC4	Hect domain and RLD 4, isoform CRA_b	PATH:04120	Ubiquitin mediated proteolysis	0.486596	1.00887
VCAM1	VCAM1	Vascular cell adhesion protein 1	PATH:05144	Malaria	0.430401	1.03727
VCAM1	VCAM1	Vascular cell adhesion protein 1	PATH:05166	HTLV-I infection	0.0279097	1.09817
VCAM1	VCAM1	Vascular cell adhesion protein 1	PATH:04064	NF-kappa B signaling pathway	0.166281	1.09283
VCAM1	VCAM1	Vascular cell adhesion protein 1	PATH:05143	African trypanosomiasis	0.02827	1.28896
VCAM1	VCAM1	Vascular cell adhesion protein 1	PATH:04670	Leukocyte transendothelial migration	0.00261441	1.21417
VCAM1	VCAM1	Vascular cell adhesion protein 1	PATH:04668	TNF signaling pathway	0.00222556	1.22586
VCAM1	VCAM1	Vascular cell adhesion protein 1	PATH:04514	Cell adhesion molecules (CAMs)	0.00628179	1.17514
LYN	LYN	Non-specific protein-tyrosine kinase	PATH:04662	B cell receptor signaling pathway	0.0122361	1.21981
LYN	LYN	Non-specific protein-tyrosine kinase	PATH:05169	Epstein-Barr virus infection	0.181278	1.05662
LYN	LYN	Non-specific protein-tyrosine kinase	PATH:04062	Chemokine signaling pathway	0.00723321	1.14724
LYN	LYN	Non-specific protein-tyrosine kinase	PATH:04064	NF-kappa B signaling pathway	0.166281	1.09283
LYN	LYN	Non-specific protein-tyrosine kinase	PATH:05120	Epithelial cell signaling in Helicobacter pylori infection	0.0616711	1.16502
LYN	LYN	Non-specific protein-tyrosine kinase	PATH:04664	Fc epsilon RI signaling pathway	0.00108644	1.2794
LYN	LYN	Non-specific protein-tyrosine kinase	PATH:04730	Long-term depression	2.34072e-05	1.38539
LYN	LYN	Non-specific protein-tyrosine kinase	PATH:05203	Viral carcinogenesis	0.576109	0.993421
LYN	LYN	Non-specific protein-tyrosine kinase	PATH:04611	Platelet activation	2.73034e-05	1.28669
LYN	LYN	Non-specific protein-tyrosine kinase	PATH:04666	Fc gamma R-mediated phagocytosis	3.69514e-05	1.3307
DTYMK	DTYMK	Deoxythymidylate kinase (Thymidylate kinase), isoform CRA_a	PATH:00240	Pyrimidine metabolism	0.925528	0.891401
DTYMK	DTYMK	Deoxythymidylate kinase (Thymidylate kinase), isoform CRA_a	PATH:01100	Metabolic pathways	0.344028	1.0096
AKAP8L	AKAP8L	A kinase (PRKA) anchor protein 8-like, isoform CRA_d	PATH:05169	Epstein-Barr virus infection	0.181278	1.05662
INPP1	INPP1	cDNA FLJ36241 fis, clone THYMU2001622, highly similar to Inositol polyphosphate 1-phosphatase (EC 3.1.3.57)	PATH:04070	Phosphatidylinositol signaling system	0.000131552	1.3318
INPP1	INPP1	cDNA FLJ36241 fis, clone THYMU2001622, highly similar to Inositol polyphosphate 1-phosphatase (EC 3.1.3.57)	PATH:00562	Inositol phosphate metabolism	0.12897	1.13292
INPP1	INPP1	cDNA FLJ36241 fis, clone THYMU2001622, highly similar to Inositol polyphosphate 1-phosphatase (EC 3.1.3.57)	PATH:01100	Metabolic pathways	0.344028	1.0096
EARS2	EARS2	Probable glutamate--tRNA ligase, mitochondrial	PATH:00860	Porphyrin and chlorophyll metabolism	0.993253	0.705582
EARS2	EARS2	Probable glutamate--tRNA ligase, mitochondrial	PATH:00970	Aminoacyl-tRNA biosynthesis	0.999992	0.561853
EARS2	EARS2	Probable glutamate--tRNA ligase, mitochondrial	PATH:01100	Metabolic pathways	0.344028	1.0096
ACADS	ACADS	cDNA FLJ51323, highly similar to Short-chain specific acyl-CoA dehydrogenase, mitochondrial (EC 1.3.99.2)	PATH:00071	Fatty acid degradation	0.691606	0.957703
ACADS	ACADS	cDNA FLJ51323, highly similar to Short-chain specific acyl-CoA dehydrogenase, mitochondrial (EC 1.3.99.2)	PATH:00280	Valine, leucine and isoleucine degradation	0.336778	1.07263
ACADS	ACADS	cDNA FLJ51323, highly similar to Short-chain specific acyl-CoA dehydrogenase, mitochondrial (EC 1.3.99.2)	PATH:01212	Fatty acid metabolism	0.500965	1.01836
ACADS	ACADS	cDNA FLJ51323, highly similar to Short-chain specific acyl-CoA dehydrogenase, mitochondrial (EC 1.3.99.2)	PATH:01200	Carbon metabolism	0.302925	1.0495
ACADS	ACADS	cDNA FLJ51323, highly similar to Short-chain specific acyl-CoA dehydrogenase, mitochondrial (EC 1.3.99.2)	PATH:00650	Butanoate metabolism	0.401379	1.06752
ACADS	ACADS	cDNA FLJ51323, highly similar to Short-chain specific acyl-CoA dehydrogenase, mitochondrial (EC 1.3.99.2)	PATH:01100	Metabolic pathways	0.344028	1.0096
NSF	NSF	cDNA FLJ54349, highly similar to Vesicle-fusing ATPase (EC 3.6.4.6)	PATH:04727	GABAergic synapse	0.00186288	1.2548
NSF	NSF	cDNA FLJ54349, highly similar to Vesicle-fusing ATPase (EC 3.6.4.6)	PATH:04962	Vasopressin-regulated water reabsorption	0.645113	0.973878
NSF	NSF	cDNA FLJ54349, highly similar to Vesicle-fusing ATPase (EC 3.6.4.6)	PATH:04721	Synaptic vesicle cycle	0.0252911	1.21149
OR8H1	OR8H1	Olfactory receptor 8H1	PATH:04740	Olfactory transduction	1	0.649252
B3GAT1	B3GAT1	cDNA FLJ55820, highly similar to Galactosylgalactosylxylosylprotein 3-beta-glucuronosyltransferase 1 (EC 2.4.1.135)	PATH:00514	Other types of O-glycan biosynthesis	0.961519	0.809068
B3GAT1	B3GAT1	cDNA FLJ55820, highly similar to Galactosylgalactosylxylosylprotein 3-beta-glucuronosyltransferase 1 (EC 2.4.1.135)	PATH:01100	Metabolic pathways	0.344028	1.0096
B3GAT1	B3GAT1	cDNA FLJ55820, highly similar to Galactosylgalactosylxylosylprotein 3-beta-glucuronosyltransferase 1 (EC 2.4.1.135)	PATH:00534	Glycosaminoglycan biosynthesis - heparan sulfate / heparin	0.0482625	1.29658
B3GAT1	B3GAT1	cDNA FLJ55820, highly similar to Galactosylgalactosylxylosylprotein 3-beta-glucuronosyltransferase 1 (EC 2.4.1.135)	PATH:00532	Glycosaminoglycan biosynthesis - chondroitin sulfate / dermatan sulfate	0.267817	1.14924
PAPD7	PAPD7	POLS protein	PATH:03018	RNA degradation	0.835508	0.919395
TBKBP1	TBKBP1	TANK-binding kinase 1-binding protein 1	PATH:04622	RIG-I-like receptor signaling pathway	0.998793	0.712208
OR2L13	OR2L13	Olfactory receptor 2L13	PATH:04740	Olfactory transduction	1	0.649252
PLCB3	PLCB3	1-phosphatidylinositol 4,5-bisphosphate phosphodiesterase beta-3	PATH:04728	Dopaminergic synapse	0.000544864	1.23522
PLCB3	PLCB3	1-phosphatidylinositol 4,5-bisphosphate phosphodiesterase beta-3	PATH:04921	Oxytocin signaling pathway	3.38804e-09	1.36552
PLCB3	PLCB3	1-phosphatidylinositol 4,5-bisphosphate phosphodiesterase beta-3	PATH:04723	Retrograde endocannabinoid signaling	0.000326066	1.27644
PLCB3	PLCB3	1-phosphatidylinositol 4,5-bisphosphate phosphodiesterase beta-3	PATH:04724	Glutamatergic synapse	3.49433e-07	1.34845
PLCB3	PLCB3	1-phosphatidylinositol 4,5-bisphosphate phosphodiesterase beta-3	PATH:00562	Inositol phosphate metabolism	0.12897	1.13292
PLCB3	PLCB3	1-phosphatidylinositol 4,5-bisphosphate phosphodiesterase beta-3	PATH:04725	Cholinergic synapse	3.44779e-08	1.40215
PLCB3	PLCB3	1-phosphatidylinositol 4,5-bisphosphate phosphodiesterase beta-3	PATH:04726	Serotonergic synapse	0.000214028	1.25748
PLCB3	PLCB3	1-phosphatidylinositol 4,5-bisphosphate phosphodiesterase beta-3	PATH:04961	Endocrine and other factor-regulated calcium reabsorption	0.00563609	1.30717
PLCB3	PLCB3	1-phosphatidylinositol 4,5-bisphosphate phosphodiesterase beta-3	PATH:04720	Long-term potentiation	0.000506958	1.32437
PLCB3	PLCB3	1-phosphatidylinositol 4,5-bisphosphate phosphodiesterase beta-3	PATH:05016	Huntington's disease	0.998848	0.820001
PLCB3	PLCB3	1-phosphatidylinositol 4,5-bisphosphate phosphodiesterase beta-3	PATH:04022	cGMP-PKG signaling pathway	1.54138e-05	1.26165
PLCB3	PLCB3	1-phosphatidylinositol 4,5-bisphosphate phosphodiesterase beta-3	PATH:04540	Gap junction	2.28591e-05	1.34845
PLCB3	PLCB3	1-phosphatidylinositol 4,5-bisphosphate phosphodiesterase beta-3	PATH:04062	Chemokine signaling pathway	0.00723321	1.14724
PLCB3	PLCB3	1-phosphatidylinositol 4,5-bisphosphate phosphodiesterase beta-3	PATH:04261	Adrenergic signaling in cardiomyocytes	1.6214e-07	1.33487
PLCB3	PLCB3	1-phosphatidylinositol 4,5-bisphosphate phosphodiesterase beta-3	PATH:04020	Calcium signaling pathway	8.34128e-09	1.33022
PLCB3	PLCB3	1-phosphatidylinositol 4,5-bisphosphate phosphodiesterase beta-3	PATH:05010	Alzheimer's disease	0.877365	0.932014
PLCB3	PLCB3	1-phosphatidylinositol 4,5-bisphosphate phosphodiesterase beta-3	PATH:04918	Thyroid hormone synthesis	0.00027848	1.3344
PLCB3	PLCB3	1-phosphatidylinositol 4,5-bisphosphate phosphodiesterase beta-3	PATH:04919	Thyroid hormone signaling pathway	5.55443e-05	1.28896
PLCB3	PLCB3	1-phosphatidylinositol 4,5-bisphosphate phosphodiesterase beta-3	PATH:04915	Estrogen signaling pathway	7.67064e-08	1.41587
PLCB3	PLCB3	1-phosphatidylinositol 4,5-bisphosphate phosphodiesterase beta-3	PATH:04916	Melanogenesis	0.000245044	1.28503
PLCB3	PLCB3	1-phosphatidylinositol 4,5-bisphosphate phosphodiesterase beta-3	PATH:04713	Circadian entrainment	2.23285e-07	1.40753
PLCB3	PLCB3	1-phosphatidylinositol 4,5-bisphosphate phosphodiesterase beta-3	PATH:04911	Insulin secretion	5.75671e-05	1.33682
PLCB3	PLCB3	1-phosphatidylinositol 4,5-bisphosphate phosphodiesterase beta-3	PATH:04912	GnRH signaling pathway	4.49354e-05	1.31279
PLCB3	PLCB3	1-phosphatidylinositol 4,5-bisphosphate phosphodiesterase beta-3	PATH:01100	Metabolic pathways	0.344028	1.0096
PLCB3	PLCB3	1-phosphatidylinositol 4,5-bisphosphate phosphodiesterase beta-3	PATH:04015	Rap1 signaling pathway	3.11904e-11	1.35319
PLCB3	PLCB3	1-phosphatidylinositol 4,5-bisphosphate phosphodiesterase beta-3	PATH:04730	Long-term depression	2.34072e-05	1.38539
PLCB3	PLCB3	1-phosphatidylinositol 4,5-bisphosphate phosphodiesterase beta-3	PATH:04972	Pancreatic secretion	6.3854e-07	1.38516
PLCB3	PLCB3	1-phosphatidylinositol 4,5-bisphosphate phosphodiesterase beta-3	PATH:04611	Platelet activation	2.73034e-05	1.28669
PLCB3	PLCB3	1-phosphatidylinositol 4,5-bisphosphate phosphodiesterase beta-3	PATH:04750	Inflammatory mediator regulation of TRP channels	3.83148e-07	1.39612
PLCB3	PLCB3	1-phosphatidylinositol 4,5-bisphosphate phosphodiesterase beta-3	PATH:04310	Wnt signaling pathway	0.0244253	1.13472
PLCB3	PLCB3	1-phosphatidylinositol 4,5-bisphosphate phosphodiesterase beta-3	PATH:04970	Salivary secretion	0.000159298	1.31099
PLCB3	PLCB3	1-phosphatidylinositol 4,5-bisphosphate phosphodiesterase beta-3	PATH:04971	Gastric acid secretion	1.18353e-05	1.39339
PLCB3	PLCB3	1-phosphatidylinositol 4,5-bisphosphate phosphodiesterase beta-3	PATH:05146	Amoebiasis	0.000711235	1.25257
PLCB3	PLCB3	1-phosphatidylinositol 4,5-bisphosphate phosphodiesterase beta-3	PATH:05143	African trypanosomiasis	0.02827	1.28896
PLCB3	PLCB3	1-phosphatidylinositol 4,5-bisphosphate phosphodiesterase beta-3	PATH:05142	Chagas disease (American trypanosomiasis)	0.288195	1.05347
PLCB3	PLCB3	1-phosphatidylinositol 4,5-bisphosphate phosphodiesterase beta-3	PATH:04070	Phosphatidylinositol signaling system	0.000131552	1.3318
PLCB3	PLCB3	1-phosphatidylinositol 4,5-bisphosphate phosphodiesterase beta-3	PATH:04270	Vascular smooth muscle contraction	1.34338e-05	1.30944
ATG16L1	ATG16L1	Autophagy-related protein 16-1	PATH:04140	Regulation of autophagy	0.999718	0.561853
ACO1	ACO1	Cytoplasmic aconitate hydratase	PATH:00020	Citrate cycle (TCA cycle)	0.804734	0.898964
ACO1	ACO1	Cytoplasmic aconitate hydratase	PATH:01230	Biosynthesis of amino acids	0.484701	1.01595
ACO1	ACO1	Cytoplasmic aconitate hydratase	PATH:00630	Glyoxylate and dicarboxylate metabolism	0.918703	0.813718
ACO1	ACO1	Cytoplasmic aconitate hydratase	PATH:01200	Carbon metabolism	0.302925	1.0495
ACO1	ACO1	Cytoplasmic aconitate hydratase	PATH:01210	2-Oxocarboxylic acid metabolism	0.245453	1.18981
ACO1	ACO1	Cytoplasmic aconitate hydratase	PATH:01100	Metabolic pathways	0.344028	1.0096
CKS1B	CKS1B	Cyclin-dependent kinases regulatory subunit 1	PATH:05200	Pathways in cancer	4.56261e-09	1.2514
CKS1B	CKS1B	Cyclin-dependent kinases regulatory subunit 1	PATH:05222	Small cell lung cancer	0.000211542	1.30678
PDE9A	PDE9A	High affinity cGMP-specific 3',5'-cyclic phosphodiesterase 9A	PATH:00230	Purine metabolism	0.283399	1.04108
SIRPA	SIRPA	Tyrosine-protein phosphatase non-receptor type substrate 1	PATH:04380	Osteoclast differentiation	0.159298	1.07724
AMD1	AMD1	cDNA FLJ52754, highly similar to S-adenosylmethionine decarboxylase proenzyme (EC 4.1.1.50)	PATH:00270	Cysteine and methionine metabolism	0.456944	1.03727
AMD1	AMD1	cDNA FLJ52754, highly similar to S-adenosylmethionine decarboxylase proenzyme (EC 4.1.1.50)	PATH:00330	Arginine and proline metabolism	0.450664	1.02848
AMD1	AMD1	cDNA FLJ52754, highly similar to S-adenosylmethionine decarboxylase proenzyme (EC 4.1.1.50)	PATH:01100	Metabolic pathways	0.344028	1.0096
SF3B5	SF3B5	Splicing factor 3B subunit 5	PATH:03040	Spliceosome	0.999998	0.674223
MOB1A	MOB1A	MOB kinase activator 1A	PATH:04390	Hippo signaling pathway	0.000105034	1.24489
CRTC1	CRTC1	CREB-regulated transcription coactivator 1	PATH:05166	HTLV-I infection	0.0279097	1.09817
ADCY3	ADCY3	cDNA FLJ14951 fis, clone PLACE3000020, highly similar to Adenylate cyclase type 3 (EC 4.6.1.1)	PATH:04727	GABAergic synapse	0.00186288	1.2548
ADCY3	ADCY3	cDNA FLJ14951 fis, clone PLACE3000020, highly similar to Adenylate cyclase type 3 (EC 4.6.1.1)	PATH:04921	Oxytocin signaling pathway	3.38804e-09	1.36552
ADCY3	ADCY3	cDNA FLJ14951 fis, clone PLACE3000020, highly similar to Adenylate cyclase type 3 (EC 4.6.1.1)	PATH:04723	Retrograde endocannabinoid signaling	0.000326066	1.27644
ADCY3	ADCY3	cDNA FLJ14951 fis, clone PLACE3000020, highly similar to Adenylate cyclase type 3 (EC 4.6.1.1)	PATH:04724	Glutamatergic synapse	3.49433e-07	1.34845
ADCY3	ADCY3	cDNA FLJ14951 fis, clone PLACE3000020, highly similar to Adenylate cyclase type 3 (EC 4.6.1.1)	PATH:04725	Cholinergic synapse	3.44779e-08	1.40215
ADCY3	ADCY3	cDNA FLJ14951 fis, clone PLACE3000020, highly similar to Adenylate cyclase type 3 (EC 4.6.1.1)	PATH:04962	Vasopressin-regulated water reabsorption	0.645113	0.973878
ADCY3	ADCY3	cDNA FLJ14951 fis, clone PLACE3000020, highly similar to Adenylate cyclase type 3 (EC 4.6.1.1)	PATH:05414	Dilated cardiomyopathy	7.48726e-07	1.40463
ADCY3	ADCY3	cDNA FLJ14951 fis, clone PLACE3000020, highly similar to Adenylate cyclase type 3 (EC 4.6.1.1)	PATH:04022	cGMP-PKG signaling pathway	1.54138e-05	1.26165
ADCY3	ADCY3	cDNA FLJ14951 fis, clone PLACE3000020, highly similar to Adenylate cyclase type 3 (EC 4.6.1.1)	PATH:04540	Gap junction	2.28591e-05	1.34845
ADCY3	ADCY3	cDNA FLJ14951 fis, clone PLACE3000020, highly similar to Adenylate cyclase type 3 (EC 4.6.1.1)	PATH:04740	Olfactory transduction	1	0.649252
ADCY3	ADCY3	cDNA FLJ14951 fis, clone PLACE3000020, highly similar to Adenylate cyclase type 3 (EC 4.6.1.1)	PATH:04062	Chemokine signaling pathway	0.00723321	1.14724
ADCY3	ADCY3	cDNA FLJ14951 fis, clone PLACE3000020, highly similar to Adenylate cyclase type 3 (EC 4.6.1.1)	PATH:04261	Adrenergic signaling in cardiomyocytes	1.6214e-07	1.33487
ADCY3	ADCY3	cDNA FLJ14951 fis, clone PLACE3000020, highly similar to Adenylate cyclase type 3 (EC 4.6.1.1)	PATH:04020	Calcium signaling pathway	8.34128e-09	1.33022
ADCY3	ADCY3	cDNA FLJ14951 fis, clone PLACE3000020, highly similar to Adenylate cyclase type 3 (EC 4.6.1.1)	PATH:05110	Vibrio cholerae infection	0.0171024	1.24856
ADCY3	ADCY3	cDNA FLJ14951 fis, clone PLACE3000020, highly similar to Adenylate cyclase type 3 (EC 4.6.1.1)	PATH:05032	Morphine addiction	2.51265e-05	1.3412
ADCY3	ADCY3	cDNA FLJ14951 fis, clone PLACE3000020, highly similar to Adenylate cyclase type 3 (EC 4.6.1.1)	PATH:04918	Thyroid hormone synthesis	0.00027848	1.3344
ADCY3	ADCY3	cDNA FLJ14951 fis, clone PLACE3000020, highly similar to Adenylate cyclase type 3 (EC 4.6.1.1)	PATH:04914	Progesterone-mediated oocyte maturation	0.0290164	1.17597
ADCY3	ADCY3	cDNA FLJ14951 fis, clone PLACE3000020, highly similar to Adenylate cyclase type 3 (EC 4.6.1.1)	PATH:04915	Estrogen signaling pathway	7.67064e-08	1.41587
ADCY3	ADCY3	cDNA FLJ14951 fis, clone PLACE3000020, highly similar to Adenylate cyclase type 3 (EC 4.6.1.1)	PATH:04916	Melanogenesis	0.000245044	1.28503
ADCY3	ADCY3	cDNA FLJ14951 fis, clone PLACE3000020, highly similar to Adenylate cyclase type 3 (EC 4.6.1.1)	PATH:04976	Bile secretion	0.0492097	1.17053
ADCY3	ADCY3	cDNA FLJ14951 fis, clone PLACE3000020, highly similar to Adenylate cyclase type 3 (EC 4.6.1.1)	PATH:04713	Circadian entrainment	2.23285e-07	1.40753
ADCY3	ADCY3	cDNA FLJ14951 fis, clone PLACE3000020, highly similar to Adenylate cyclase type 3 (EC 4.6.1.1)	PATH:04911	Insulin secretion	5.75671e-05	1.33682
ADCY3	ADCY3	cDNA FLJ14951 fis, clone PLACE3000020, highly similar to Adenylate cyclase type 3 (EC 4.6.1.1)	PATH:04912	GnRH signaling pathway	4.49354e-05	1.31279
ADCY3	ADCY3	cDNA FLJ14951 fis, clone PLACE3000020, highly similar to Adenylate cyclase type 3 (EC 4.6.1.1)	PATH:04913	Ovarian steroidogenesis	0.0348619	1.22286
ADCY3	ADCY3	cDNA FLJ14951 fis, clone PLACE3000020, highly similar to Adenylate cyclase type 3 (EC 4.6.1.1)	PATH:04015	Rap1 signaling pathway	3.11904e-11	1.35319
ADCY3	ADCY3	cDNA FLJ14951 fis, clone PLACE3000020, highly similar to Adenylate cyclase type 3 (EC 4.6.1.1)	PATH:04114	Oocyte meiosis	0.00272163	1.21902
ADCY3	ADCY3	cDNA FLJ14951 fis, clone PLACE3000020, highly similar to Adenylate cyclase type 3 (EC 4.6.1.1)	PATH:04972	Pancreatic secretion	6.3854e-07	1.38516
ADCY3	ADCY3	cDNA FLJ14951 fis, clone PLACE3000020, highly similar to Adenylate cyclase type 3 (EC 4.6.1.1)	PATH:04611	Platelet activation	2.73034e-05	1.28669
ADCY3	ADCY3	cDNA FLJ14951 fis, clone PLACE3000020, highly similar to Adenylate cyclase type 3 (EC 4.6.1.1)	PATH:05166	HTLV-I infection	0.0279097	1.09817
ADCY3	ADCY3	cDNA FLJ14951 fis, clone PLACE3000020, highly similar to Adenylate cyclase type 3 (EC 4.6.1.1)	PATH:04750	Inflammatory mediator regulation of TRP channels	3.83148e-07	1.39612
ADCY3	ADCY3	cDNA FLJ14951 fis, clone PLACE3000020, highly similar to Adenylate cyclase type 3 (EC 4.6.1.1)	PATH:04970	Salivary secretion	0.000159298	1.31099
ADCY3	ADCY3	cDNA FLJ14951 fis, clone PLACE3000020, highly similar to Adenylate cyclase type 3 (EC 4.6.1.1)	PATH:04971	Gastric acid secretion	1.18353e-05	1.39339
ADCY3	ADCY3	cDNA FLJ14951 fis, clone PLACE3000020, highly similar to Adenylate cyclase type 3 (EC 4.6.1.1)	PATH:00230	Purine metabolism	0.283399	1.04108
ADCY3	ADCY3	cDNA FLJ14951 fis, clone PLACE3000020, highly similar to Adenylate cyclase type 3 (EC 4.6.1.1)	PATH:04270	Vascular smooth muscle contraction	1.34338e-05	1.30944
CACNA1G	CACNA1G	cDNA FLJ51880, highly similar to Homo sapiens calcium channel, voltage-dependent, alpha 1G subunit, transcript variant 11, mRNA	PATH:04020	Calcium signaling pathway	8.34128e-09	1.33022
CACNA1G	CACNA1G	cDNA FLJ51880, highly similar to Homo sapiens calcium channel, voltage-dependent, alpha 1G subunit, transcript variant 11, mRNA	PATH:04010	MAPK signaling pathway	5.10722e-09	1.27489
CACNA1G	CACNA1G	cDNA FLJ51880, highly similar to Homo sapiens calcium channel, voltage-dependent, alpha 1G subunit, transcript variant 11, mRNA	PATH:04713	Circadian entrainment	2.23285e-07	1.40753
CACNA1G	CACNA1G	cDNA FLJ51880, highly similar to Homo sapiens calcium channel, voltage-dependent, alpha 1G subunit, transcript variant 11, mRNA	PATH:04930	Type II diabetes mellitus	8.50222e-05	1.43975
FXYD2	FXYD2	Sodium/potassium-transporting ATPase subunit gamma	PATH:04918	Thyroid hormone synthesis	0.00027848	1.3344
FXYD2	FXYD2	Sodium/potassium-transporting ATPase subunit gamma	PATH:04919	Thyroid hormone signaling pathway	5.55443e-05	1.28896
FXYD2	FXYD2	Sodium/potassium-transporting ATPase subunit gamma	PATH:04976	Bile secretion	0.0492097	1.17053
FXYD2	FXYD2	Sodium/potassium-transporting ATPase subunit gamma	PATH:04911	Insulin secretion	5.75671e-05	1.33682
FXYD2	FXYD2	Sodium/potassium-transporting ATPase subunit gamma	PATH:04978	Mineral absorption	0.262416	1.09066
FXYD2	FXYD2	Sodium/potassium-transporting ATPase subunit gamma	PATH:04972	Pancreatic secretion	6.3854e-07	1.38516
FXYD2	FXYD2	Sodium/potassium-transporting ATPase subunit gamma	PATH:04961	Endocrine and other factor-regulated calcium reabsorption	0.00563609	1.30717
FXYD2	FXYD2	Sodium/potassium-transporting ATPase subunit gamma	PATH:04973	Carbohydrate digestion and absorption	0.0698599	1.19862
FXYD2	FXYD2	Sodium/potassium-transporting ATPase subunit gamma	PATH:04974	Protein digestion and absorption	0.00112313	1.2689
FXYD2	FXYD2	Sodium/potassium-transporting ATPase subunit gamma	PATH:04964	Proximal tubule bicarbonate reclamation	0.689983	0.952707
FXYD2	FXYD2	Sodium/potassium-transporting ATPase subunit gamma	PATH:04022	cGMP-PKG signaling pathway	1.54138e-05	1.26165
FXYD2	FXYD2	Sodium/potassium-transporting ATPase subunit gamma	PATH:04970	Salivary secretion	0.000159298	1.31099
FXYD2	FXYD2	Sodium/potassium-transporting ATPase subunit gamma	PATH:04960	Aldosterone-regulated sodium reabsorption	0.0068431	1.32437
FXYD2	FXYD2	Sodium/potassium-transporting ATPase subunit gamma	PATH:04260	Cardiac muscle contraction	0.573954	0.994047
FXYD2	FXYD2	Sodium/potassium-transporting ATPase subunit gamma	PATH:04261	Adrenergic signaling in cardiomyocytes	1.6214e-07	1.33487
PEX6	PEX6	Peroxisomal biogenesis factor 6, isoform CRA_a	PATH:04146	Peroxisome	0.604869	0.986668
TAF12	TAF12	Transcription initiation factor TFIID subunit 12	PATH:03022	Basal transcription factors	0.997179	0.681396
BMPR2	BMPR2	Receptor protein serine/threonine kinase	PATH:04350	TGF-beta signaling pathway	0.000486402	1.29357
BMPR2	BMPR2	Receptor protein serine/threonine kinase	PATH:04390	Hippo signaling pathway	0.000105034	1.24489
BMPR2	BMPR2	Receptor protein serine/threonine kinase	PATH:04060	Cytokine-cytokine receptor interaction	0.537921	0.998614
BMPR2	BMPR2	Receptor protein serine/threonine kinase	PATH:05206	MicroRNAs in cancer	1	0.757362
GP6	GP6	Platelet glycoprotein VI	PATH:04611	Platelet activation	2.73034e-05	1.28669
GP6	GP6	Platelet glycoprotein VI	PATH:04512	ECM-receptor interaction	1.08512e-05	1.3636
NRG1	NRG1	Pro-neuregulin-1, membrane-bound isoform	PATH:04012	ErbB signaling pathway	2.05813e-05	1.3562
SMAP1	SMAP1	cDNA FLJ75639, highly similar to Homo sapiens stromal membrane-associated protein 1, mRNA	PATH:04144	Endocytosis	2.3743e-05	1.23112
LRP1	LRP1	Prolow-density lipoprotein receptor-related protein 1	PATH:05144	Malaria	0.430401	1.03727
LRP1	LRP1	Prolow-density lipoprotein receptor-related protein 1	PATH:05010	Alzheimer's disease	0.877365	0.932014
PPP2R3A	PPP2R3A	cDNA, FLJ94988, highly similar to Homo sapiens protein phosphatase 2 (formerly 2A), regulatory subunit B'', alpha (PPP2R3A), mRNA	PATH:04261	Adrenergic signaling in cardiomyocytes	1.6214e-07	1.33487
PPP2R3A	PPP2R3A	cDNA, FLJ94988, highly similar to Homo sapiens protein phosphatase 2 (formerly 2A), regulatory subunit B'', alpha (PPP2R3A), mRNA	PATH:04151	PI3K-Akt signaling pathway	2.22994e-08	1.23381
PPP2R3A	PPP2R3A	cDNA, FLJ94988, highly similar to Homo sapiens protein phosphatase 2 (formerly 2A), regulatory subunit B'', alpha (PPP2R3A), mRNA	PATH:04728	Dopaminergic synapse	0.000544864	1.23522
PPP2R3A	PPP2R3A	cDNA, FLJ94988, highly similar to Homo sapiens protein phosphatase 2 (formerly 2A), regulatory subunit B'', alpha (PPP2R3A), mRNA	PATH:03015	mRNA surveillance pathway	0.998969	0.740905
SMNDC1	SMNDC1	Survival of motor neuron-related-splicing factor 30	PATH:03040	Spliceosome	0.999998	0.674223
PTEN	PTEN	Mitochondrial PTENalpha	PATH:05218	Melanoma	4.57812e-05	1.37693
PTEN	PTEN	Mitochondrial PTENalpha	PATH:00562	Inositol phosphate metabolism	0.12897	1.13292
PTEN	PTEN	Mitochondrial PTENalpha	PATH:04510	Focal adhesion	1.50181e-09	1.32728
PTEN	PTEN	Mitochondrial PTENalpha	PATH:05215	Prostate cancer	0.0162716	1.19315
PTEN	PTEN	Mitochondrial PTENalpha	PATH:04115	p53 signaling pathway	0.151011	1.11544
PTEN	PTEN	Mitochondrial PTENalpha	PATH:05214	Glioma	2.28883e-06	1.45217
PTEN	PTEN	Mitochondrial PTENalpha	PATH:05206	MicroRNAs in cancer	1	0.757362
PTEN	PTEN	Mitochondrial PTENalpha	PATH:05200	Pathways in cancer	4.56261e-09	1.2514
PTEN	PTEN	Mitochondrial PTENalpha	PATH:05222	Small cell lung cancer	0.000211542	1.30678
PTEN	PTEN	Mitochondrial PTENalpha	PATH:04068	FoxO signaling pathway	0.0183316	1.15328
PTEN	PTEN	Mitochondrial PTENalpha	PATH:04530	Tight junction	0.0155382	1.15725
PTEN	PTEN	Mitochondrial PTENalpha	PATH:05213	Endometrial cancer	0.00584974	1.29658
PTEN	PTEN	Mitochondrial PTENalpha	PATH:04150	mTOR signaling pathway	0.0456623	1.18516
PTEN	PTEN	Mitochondrial PTENalpha	PATH:04151	PI3K-Akt signaling pathway	2.22994e-08	1.23381
PTEN	PTEN	Mitochondrial PTENalpha	PATH:04070	Phosphatidylinositol signaling system	0.000131552	1.3318
PTEN	PTEN	Mitochondrial PTENalpha	PATH:05161	Hepatitis B	0.313215	1.03904
ECHS1	ECHS1	Enoyl-CoA hydratase, mitochondrial	PATH:00071	Fatty acid degradation	0.691606	0.957703
ECHS1	ECHS1	Enoyl-CoA hydratase, mitochondrial	PATH:00380	Tryptophan metabolism	0.209027	1.12371
ECHS1	ECHS1	Enoyl-CoA hydratase, mitochondrial	PATH:00280	Valine, leucine and isoleucine degradation	0.336778	1.07263
ECHS1	ECHS1	Enoyl-CoA hydratase, mitochondrial	PATH:00062	Fatty acid elongation	0.110741	1.24585
ECHS1	ECHS1	Enoyl-CoA hydratase, mitochondrial	PATH:00310	Lysine degradation	0.364153	1.05761
ECHS1	ECHS1	Enoyl-CoA hydratase, mitochondrial	PATH:00410	beta-Alanine metabolism	0.0368452	1.29226
ECHS1	ECHS1	Enoyl-CoA hydratase, mitochondrial	PATH:01212	Fatty acid metabolism	0.500965	1.01836
ECHS1	ECHS1	Enoyl-CoA hydratase, mitochondrial	PATH:00640	Propanoate metabolism	0.295456	1.10615
ECHS1	ECHS1	Enoyl-CoA hydratase, mitochondrial	PATH:01200	Carbon metabolism	0.302925	1.0495
ECHS1	ECHS1	Enoyl-CoA hydratase, mitochondrial	PATH:00650	Butanoate metabolism	0.401379	1.06752
ECHS1	ECHS1	Enoyl-CoA hydratase, mitochondrial	PATH:01100	Metabolic pathways	0.344028	1.0096
YAP1	YAP1	Yes-associated protein isoform 9	PATH:04390	Hippo signaling pathway	0.000105034	1.24489
ARNT2	ARNT2	Aryl hydrocarbon receptor nuclear translocator 2	PATH:05200	Pathways in cancer	4.56261e-09	1.2514
ARNT2	ARNT2	Aryl hydrocarbon receptor nuclear translocator 2	PATH:05211	Renal cell carcinoma	0.0706181	1.15581
ARNT2	ARNT2	Aryl hydrocarbon receptor nuclear translocator 2	PATH:05202	Transcriptional misregulation in cancer	0.00286992	1.17053
IFNAR2	IFNAR2	Interferon alpha/beta receptor 2	PATH:04650	Natural killer cell mediated cytotoxicity	0.324279	1.03821
IFNAR2	IFNAR2	Interferon alpha/beta receptor 2	PATH:04630	Jak-STAT signaling pathway	0.823416	0.944771
IFNAR2	IFNAR2	Interferon alpha/beta receptor 2	PATH:05168	Herpes simplex infection	0.991042	0.8611
IFNAR2	IFNAR2	Interferon alpha/beta receptor 2	PATH:04151	PI3K-Akt signaling pathway	2.22994e-08	1.23381
IFNAR2	IFNAR2	Interferon alpha/beta receptor 2	PATH:05162	Measles	0.704111	0.968567
IFNAR2	IFNAR2	Interferon alpha/beta receptor 2	PATH:05164	Influenza A	0.698929	0.972808
IFNAR2	IFNAR2	Interferon alpha/beta receptor 2	PATH:04060	Cytokine-cytokine receptor interaction	0.537921	0.998614
IFNAR2	IFNAR2	Interferon alpha/beta receptor 2	PATH:05160	Hepatitis C	0.417051	1.02118
IFNAR2	IFNAR2	Interferon alpha/beta receptor 2	PATH:04380	Osteoclast differentiation	0.159298	1.07724
IFNAR2	IFNAR2	Interferon alpha/beta receptor 2	PATH:04620	Toll-like receptor signaling pathway	0.951866	0.874582
CASP5	CASP5	Caspase-5	PATH:04621	NOD-like receptor signaling pathway	0.330324	1.06027
CDC20	CDC20	cDNA FLJ59100, highly similar to Cell division cycle protein 20 homolog	PATH:04110	Cell cycle	0.507078	1.0059
CDC20	CDC20	cDNA FLJ59100, highly similar to Cell division cycle protein 20 homolog	PATH:05166	HTLV-I infection	0.0279097	1.09817
CDC20	CDC20	cDNA FLJ59100, highly similar to Cell division cycle protein 20 homolog	PATH:04120	Ubiquitin mediated proteolysis	0.486596	1.00887
CDC20	CDC20	cDNA FLJ59100, highly similar to Cell division cycle protein 20 homolog	PATH:04114	Oocyte meiosis	0.00272163	1.21902
CDC20	CDC20	cDNA FLJ59100, highly similar to Cell division cycle protein 20 homolog	PATH:05203	Viral carcinogenesis	0.576109	0.993421
CREBBP	CREBBP	cDNA FLJ57039, highly similar to CREB-binding protein (EC 2.3.1.48)	PATH:04919	Thyroid hormone signaling pathway	5.55443e-05	1.28896
CREBBP	CREBBP	cDNA FLJ57039, highly similar to CREB-binding protein (EC 2.3.1.48)	PATH:04916	Melanogenesis	0.000245044	1.28503
CREBBP	CREBBP	cDNA FLJ57039, highly similar to CREB-binding protein (EC 2.3.1.48)	PATH:05215	Prostate cancer	0.0162716	1.19315
CREBBP	CREBBP	cDNA FLJ57039, highly similar to CREB-binding protein (EC 2.3.1.48)	PATH:04720	Long-term potentiation	0.000506958	1.32437
CREBBP	CREBBP	cDNA FLJ57039, highly similar to CREB-binding protein (EC 2.3.1.48)	PATH:05016	Huntington's disease	0.998848	0.820001
CREBBP	CREBBP	cDNA FLJ57039, highly similar to CREB-binding protein (EC 2.3.1.48)	PATH:05203	Viral carcinogenesis	0.576109	0.993421
CREBBP	CREBBP	cDNA FLJ57039, highly similar to CREB-binding protein (EC 2.3.1.48)	PATH:05206	MicroRNAs in cancer	1	0.757362
CREBBP	CREBBP	cDNA FLJ57039, highly similar to CREB-binding protein (EC 2.3.1.48)	PATH:04066	HIF-1 signaling pathway	2.52384e-05	1.31982
CREBBP	CREBBP	cDNA FLJ57039, highly similar to CREB-binding protein (EC 2.3.1.48)	PATH:04110	Cell cycle	0.507078	1.0059
CREBBP	CREBBP	cDNA FLJ57039, highly similar to CREB-binding protein (EC 2.3.1.48)	PATH:04330	Notch signaling pathway	0.0356183	1.22905
CREBBP	CREBBP	cDNA FLJ57039, highly similar to CREB-binding protein (EC 2.3.1.48)	PATH:05200	Pathways in cancer	4.56261e-09	1.2514
CREBBP	CREBBP	cDNA FLJ57039, highly similar to CREB-binding protein (EC 2.3.1.48)	PATH:05211	Renal cell carcinoma	0.0706181	1.15581
CREBBP	CREBBP	cDNA FLJ57039, highly similar to CREB-binding protein (EC 2.3.1.48)	PATH:05166	HTLV-I infection	0.0279097	1.09817
CREBBP	CREBBP	cDNA FLJ57039, highly similar to CREB-binding protein (EC 2.3.1.48)	PATH:04068	FoxO signaling pathway	0.0183316	1.15328
CREBBP	CREBBP	cDNA FLJ57039, highly similar to CREB-binding protein (EC 2.3.1.48)	PATH:04310	Wnt signaling pathway	0.0244253	1.13472
CREBBP	CREBBP	cDNA FLJ57039, highly similar to CREB-binding protein (EC 2.3.1.48)	PATH:05169	Epstein-Barr virus infection	0.181278	1.05662
CREBBP	CREBBP	cDNA FLJ57039, highly similar to CREB-binding protein (EC 2.3.1.48)	PATH:04520	Adherens junction	0.00297379	1.26994
CREBBP	CREBBP	cDNA FLJ57039, highly similar to CREB-binding protein (EC 2.3.1.48)	PATH:04630	Jak-STAT signaling pathway	0.823416	0.944771
CREBBP	CREBBP	cDNA FLJ57039, highly similar to CREB-binding protein (EC 2.3.1.48)	PATH:05168	Herpes simplex infection	0.991042	0.8611
CREBBP	CREBBP	cDNA FLJ57039, highly similar to CREB-binding protein (EC 2.3.1.48)	PATH:05152	Tuberculosis	0.849053	0.941653
CREBBP	CREBBP	cDNA FLJ57039, highly similar to CREB-binding protein (EC 2.3.1.48)	PATH:04350	TGF-beta signaling pathway	0.000486402	1.29357
CREBBP	CREBBP	cDNA FLJ57039, highly similar to CREB-binding protein (EC 2.3.1.48)	PATH:05164	Influenza A	0.698929	0.972808
CREBBP	CREBBP	cDNA FLJ57039, highly similar to CREB-binding protein (EC 2.3.1.48)	PATH:05161	Hepatitis B	0.313215	1.03904
OR10A6	OR10A6	Olfactory receptor 10A6	PATH:04740	Olfactory transduction	1	0.649252
SMURF1	SMURF1	SMAD specific E3 ubiquitin protein ligase 1, isoform CRA_a	PATH:04144	Endocytosis	2.3743e-05	1.23112
SMURF1	SMURF1	SMAD specific E3 ubiquitin protein ligase 1, isoform CRA_a	PATH:04350	TGF-beta signaling pathway	0.000486402	1.29357
SMURF1	SMURF1	SMAD specific E3 ubiquitin protein ligase 1, isoform CRA_a	PATH:04120	Ubiquitin mediated proteolysis	0.486596	1.00887
OR6F1	OR6F1	Olfactory receptor 6F1	PATH:04740	Olfactory transduction	1	0.649252
TRPC1	TRPC1	TRPC1 splice variant	PATH:04020	Calcium signaling pathway	8.34128e-09	1.33022
TRPC1	TRPC1	TRPC1 splice variant	PATH:04724	Glutamatergic synapse	3.49433e-07	1.34845
TRPC1	TRPC1	TRPC1 splice variant	PATH:04726	Serotonergic synapse	0.000214028	1.25748
TRPC1	TRPC1	TRPC1 splice variant	PATH:04972	Pancreatic secretion	6.3854e-07	1.38516
GCNT2	GCNT2	cDNA FLJ76191, highly similar to Homo sapiens glucosaminyl (N-acetyl) transferase 2, I-branching enzyme (GCNT2), transcript variant 2, mRNA	PATH:01100	Metabolic pathways	0.344028	1.0096
GCNT2	GCNT2	cDNA FLJ76191, highly similar to Homo sapiens glucosaminyl (N-acetyl) transferase 2, I-branching enzyme (GCNT2), transcript variant 2, mRNA	PATH:00601	Glycosphingolipid biosynthesis - lacto and neolacto series	0.558622	1.01133
TRIM37	TRIM37	cDNA FLJ12639 fis, clone NT2RM4001938, highly similar to Tripartite motif-containing protein 37	PATH:04120	Ubiquitin mediated proteolysis	0.486596	1.00887
LEFTY1	LEFTY1	Left-right determination factor 1	PATH:04350	TGF-beta signaling pathway	0.000486402	1.29357
GZMA	GZMA	Granzyme A	PATH:04080	Neuroactive ligand-receptor interaction	0.00153353	1.14618
FGFR3	FGFR3	FGFR3 protein	PATH:05200	Pathways in cancer	4.56261e-09	1.2514
FGFR3	FGFR3	FGFR3 protein	PATH:04144	Endocytosis	2.3743e-05	1.23112
FGFR3	FGFR3	FGFR3 protein	PATH:04014	Ras signaling pathway	4.29738e-07	1.26231
FGFR3	FGFR3	FGFR3 protein	PATH:04151	PI3K-Akt signaling pathway	2.22994e-08	1.23381
FGFR3	FGFR3	FGFR3 protein	PATH:04010	MAPK signaling pathway	5.10722e-09	1.27489
FGFR3	FGFR3	FGFR3 protein	PATH:05219	Bladder cancer	0.0024495	1.3645
FGFR3	FGFR3	FGFR3 protein	PATH:04015	Rap1 signaling pathway	3.11904e-11	1.35319
FGFR3	FGFR3	FGFR3 protein	PATH:05206	MicroRNAs in cancer	1	0.757362
FGFR3	FGFR3	FGFR3 protein	PATH:04810	Regulation of actin cytoskeleton	1.4525e-10	1.33762
TUBA1C	TUBA1C	cDNA FLJ55956, highly similar to Tubulin alpha-6 chain	PATH:04540	Gap junction	2.28591e-05	1.34845
TUBA1C	TUBA1C	cDNA FLJ55956, highly similar to Tubulin alpha-6 chain	PATH:04145	Phagosome	0.154252	1.07263
TUBA1C	TUBA1C	cDNA FLJ55956, highly similar to Tubulin alpha-6 chain	PATH:05130	Pathogenic Escherichia coli infection	0.041194	1.20397
GPT	GPT	cDNA FLJ50023, highly similar to Alanine aminotransferase 1 (EC 2.6.1.2)	PATH:01230	Biosynthesis of amino acids	0.484701	1.01595
GPT	GPT	cDNA FLJ50023, highly similar to Alanine aminotransferase 1 (EC 2.6.1.2)	PATH:00250	Alanine, aspartate and glutamate metabolism	0.0373915	1.26417
GPT	GPT	cDNA FLJ50023, highly similar to Alanine aminotransferase 1 (EC 2.6.1.2)	PATH:01200	Carbon metabolism	0.302925	1.0495
GPT	GPT	cDNA FLJ50023, highly similar to Alanine aminotransferase 1 (EC 2.6.1.2)	PATH:01210	2-Oxocarboxylic acid metabolism	0.245453	1.18981
GPT	GPT	cDNA FLJ50023, highly similar to Alanine aminotransferase 1 (EC 2.6.1.2)	PATH:01100	Metabolic pathways	0.344028	1.0096
RPL3	RPL3	cDNA FLJ35376 fis, clone SKMUS2004044, highly similar to Homo sapiens ribosomal protein L3 (RPL3), transcript variant 2, mRNA	PATH:03010	Ribosome	1	0.649252
BAIAP2	BAIAP2	cDNA FLJ32326 fis, clone PROST2004332, highly similar to Brain-specific angiogenesis inhibitor1-associated protein 2	PATH:04520	Adherens junction	0.00297379	1.26994
BAIAP2	BAIAP2	cDNA FLJ32326 fis, clone PROST2004332, highly similar to Brain-specific angiogenesis inhibitor1-associated protein 2	PATH:04810	Regulation of actin cytoskeleton	1.4525e-10	1.33762
VPS37D	VPS37D	Vacuolar protein sorting-associated protein 37D	PATH:04144	Endocytosis	2.3743e-05	1.23112
NHEJ1	NHEJ1	Non-homologous end-joining factor 1	PATH:03450	Non-homologous end-joining	0.334473	1.16692
HADH	HADH	Hydroxyacyl-coenzyme A dehydrogenase, mitochondrial	PATH:00071	Fatty acid degradation	0.691606	0.957703
HADH	HADH	Hydroxyacyl-coenzyme A dehydrogenase, mitochondrial	PATH:00380	Tryptophan metabolism	0.209027	1.12371
HADH	HADH	Hydroxyacyl-coenzyme A dehydrogenase, mitochondrial	PATH:00280	Valine, leucine and isoleucine degradation	0.336778	1.07263
HADH	HADH	Hydroxyacyl-coenzyme A dehydrogenase, mitochondrial	PATH:00062	Fatty acid elongation	0.110741	1.24585
HADH	HADH	Hydroxyacyl-coenzyme A dehydrogenase, mitochondrial	PATH:00310	Lysine degradation	0.364153	1.05761
HADH	HADH	Hydroxyacyl-coenzyme A dehydrogenase, mitochondrial	PATH:01212	Fatty acid metabolism	0.500965	1.01836
HADH	HADH	Hydroxyacyl-coenzyme A dehydrogenase, mitochondrial	PATH:00650	Butanoate metabolism	0.401379	1.06752
HADH	HADH	Hydroxyacyl-coenzyme A dehydrogenase, mitochondrial	PATH:01100	Metabolic pathways	0.344028	1.0096
CRYL1	CRYL1	Crystallin, lambda 1, isoform CRA_a	PATH:00040	Pentose and glucuronate interconversions	0.947806	0.793204
CRYL1	CRYL1	Crystallin, lambda 1, isoform CRA_a	PATH:01100	Metabolic pathways	0.344028	1.0096
VWF	VWF	cDNA FLJ75522, highly similar to Homo sapiens von Willebrand factor (VWF), mRNA	PATH:04151	PI3K-Akt signaling pathway	2.22994e-08	1.23381
VWF	VWF	cDNA FLJ75522, highly similar to Homo sapiens von Willebrand factor (VWF), mRNA	PATH:04510	Focal adhesion	1.50181e-09	1.32728
VWF	VWF	cDNA FLJ75522, highly similar to Homo sapiens von Willebrand factor (VWF), mRNA	PATH:04610	Complement and coagulation cascades	0.0839513	1.14813
VWF	VWF	cDNA FLJ75522, highly similar to Homo sapiens von Willebrand factor (VWF), mRNA	PATH:04611	Platelet activation	2.73034e-05	1.28669
VWF	VWF	cDNA FLJ75522, highly similar to Homo sapiens von Willebrand factor (VWF), mRNA	PATH:04512	ECM-receptor interaction	1.08512e-05	1.3636
PRKAG3	PRKAG3	Protein kinase, AMP-activated, gamma 3 non-catalytic subunit, isoform CRA_a	PATH:04068	FoxO signaling pathway	0.0183316	1.15328
PRKAG3	PRKAG3	Protein kinase, AMP-activated, gamma 3 non-catalytic subunit, isoform CRA_a	PATH:05410	Hypertrophic cardiomyopathy (HCM)	6.99638e-07	1.42155
PRKAG3	PRKAG3	Protein kinase, AMP-activated, gamma 3 non-catalytic subunit, isoform CRA_a	PATH:04932	Non-alcoholic fatty liver disease (NAFLD)	0.753897	0.959987
PRKAG3	PRKAG3	Protein kinase, AMP-activated, gamma 3 non-catalytic subunit, isoform CRA_a	PATH:04921	Oxytocin signaling pathway	3.38804e-09	1.36552
PRKAG3	PRKAG3	Protein kinase, AMP-activated, gamma 3 non-catalytic subunit, isoform CRA_a	PATH:04910	Insulin signaling pathway	0.0102501	1.16327
PRKAG3	PRKAG3	Protein kinase, AMP-activated, gamma 3 non-catalytic subunit, isoform CRA_a	PATH:04710	Circadian rhythm	0.0817116	1.23608
PRKAG3	PRKAG3	Protein kinase, AMP-activated, gamma 3 non-catalytic subunit, isoform CRA_a	PATH:04920	Adipocytokine signaling pathway	0.0239362	1.20397
SEC23B	SEC23B	cDNA FLJ55697, highly similar to Protein transport protein Sec23B	PATH:04141	Protein processing in endoplasmic reticulum	0.449364	1.01334
NEU1	NEU1	cDNA FLJ78216, highly similar to Homo sapiens lysosomal neuraminidase, mRNA	PATH:04142	Lysosome	0.00376942	1.202
NEU1	NEU1	cDNA FLJ78216, highly similar to Homo sapiens lysosomal neuraminidase, mRNA	PATH:00600	Sphingolipid metabolism	0.549065	1.00416
NEU1	NEU1	cDNA FLJ78216, highly similar to Homo sapiens lysosomal neuraminidase, mRNA	PATH:00511	Other glycan degradation	0.0846244	1.31099
HRH3	HRH3	Histamine H3 receptor isoform 1	PATH:04080	Neuroactive ligand-receptor interaction	0.00153353	1.14618
MBOAT7	MBOAT7	Lysophospholipid acyltransferase 7	PATH:00564	Glycerophospholipid metabolism	0.00113527	1.26417
ACP5	ACP5	Acid phosphatase 5, tartrate resistant, isoform CRA_a	PATH:05323	Rheumatoid arthritis	0.166281	1.09283
ACP5	ACP5	Acid phosphatase 5, tartrate resistant, isoform CRA_a	PATH:04142	Lysosome	0.00376942	1.202
ACP5	ACP5	Acid phosphatase 5, tartrate resistant, isoform CRA_a	PATH:00740	Riboflavin metabolism	0.211083	1.26417
ACP5	ACP5	Acid phosphatase 5, tartrate resistant, isoform CRA_a	PATH:04380	Osteoclast differentiation	0.159298	1.07724
HDAC7	HDAC7	Histone deacetylase 7	PATH:05034	Alcoholism	0.993567	0.852143
HDAC7	HDAC7	Histone deacetylase 7	PATH:05203	Viral carcinogenesis	0.576109	0.993421
TNFRSF17	TNFRSF17	Tumor necrosis factor receptor superfamily member 17	PATH:04672	Intestinal immune network for IgA production	0.384844	1.05347
TNFRSF17	TNFRSF17	Tumor necrosis factor receptor superfamily member 17	PATH:04060	Cytokine-cytokine receptor interaction	0.537921	0.998614
OR52M1	OR52M1	Olfactory receptor 52M1	PATH:04740	Olfactory transduction	1	0.649252
WNT2B	WNT2B	Protein Wnt-2b	PATH:05200	Pathways in cancer	4.56261e-09	1.2514
WNT2B	WNT2B	Protein Wnt-2b	PATH:05166	HTLV-I infection	0.0279097	1.09817
WNT2B	WNT2B	Protein Wnt-2b	PATH:04310	Wnt signaling pathway	0.0244253	1.13472
WNT2B	WNT2B	Protein Wnt-2b	PATH:04916	Melanogenesis	0.000245044	1.28503
WNT2B	WNT2B	Protein Wnt-2b	PATH:04340	Hedgehog signaling pathway	0.041194	1.20397
WNT2B	WNT2B	Protein Wnt-2b	PATH:04390	Hippo signaling pathway	0.000105034	1.24489
WNT2B	WNT2B	Protein Wnt-2b	PATH:05217	Basal cell carcinoma	0.0508717	1.19521
WNT2B	WNT2B	Protein Wnt-2b	PATH:05205	Proteoglycans in cancer	3.96981e-05	1.2136
UBQLN3	UBQLN3	ubiquilin 3	PATH:04141	Protein processing in endoplasmic reticulum	0.449364	1.01334
SESN2	SESN2	Sestrin-2	PATH:04115	p53 signaling pathway	0.151011	1.11544
RELT	RELT	Tumor necrosis factor receptor superfamily member 19L	PATH:04060	Cytokine-cytokine receptor interaction	0.537921	0.998614
SLC6A11	SLC6A11	Sodium- and chloride-dependent GABA transporter 3	PATH:04727	GABAergic synapse	0.00186288	1.2548
KRIT1	KRIT1	KRIT1, ankyrin repeat containing, isoform CRA_b	PATH:04015	Rap1 signaling pathway	3.11904e-11	1.35319
ST6GAL1	ST6GAL1	Beta-galactoside alpha-2,6-sialyltransferase 1	PATH:00514	Other types of O-glycan biosynthesis	0.961519	0.809068
ST6GAL1	ST6GAL1	Beta-galactoside alpha-2,6-sialyltransferase 1	PATH:01100	Metabolic pathways	0.344028	1.0096
ST6GAL1	ST6GAL1	Beta-galactoside alpha-2,6-sialyltransferase 1	PATH:00510	N-Glycan biosynthesis	0.678996	0.963176
CHPF2	CHPF2	cDNA FLJ31769 fis, clone NT2RI2007956, highly similar to Chondroitin sulfate glucuronyltransferase (EC 2.4.1.226)	PATH:01100	Metabolic pathways	0.344028	1.0096
CHPF2	CHPF2	cDNA FLJ31769 fis, clone NT2RI2007956, highly similar to Chondroitin sulfate glucuronyltransferase (EC 2.4.1.226)	PATH:00532	Glycosaminoglycan biosynthesis - chondroitin sulfate / dermatan sulfate	0.267817	1.14924
PRKD1	PRKD1	Protein kinase C	PATH:04015	Rap1 signaling pathway	3.11904e-11	1.35319
TAS2R7	TAS2R7	Taste receptor type 2 member 7	PATH:04742	Taste transduction	0.951355	0.826878
HOXA10	HOXA10	Homeobox A10, isoform CRA_a	PATH:05202	Transcriptional misregulation in cancer	0.00286992	1.17053
NT5C1A	NT5C1A	Cytosolic 5'-nucleotidase 1A	PATH:00240	Pyrimidine metabolism	0.925528	0.891401
NT5C1A	NT5C1A	Cytosolic 5'-nucleotidase 1A	PATH:00230	Purine metabolism	0.283399	1.04108
NT5C1A	NT5C1A	Cytosolic 5'-nucleotidase 1A	PATH:00760	Nicotinate and nicotinamide metabolism	0.0641229	1.26417
NT5C1A	NT5C1A	Cytosolic 5'-nucleotidase 1A	PATH:01100	Metabolic pathways	0.344028	1.0096
UBE2Z	UBE2Z	Ubiquitin-conjugating enzyme E2 Z	PATH:04120	Ubiquitin mediated proteolysis	0.486596	1.00887
RAF1	RAF1	cDNA FLJ57286, highly similar to RAF proto-oncogene serine/threonine-protein kinase (EC 2.7.11.1)	PATH:04921	Oxytocin signaling pathway	3.38804e-09	1.36552
RAF1	RAF1	cDNA FLJ57286, highly similar to RAF proto-oncogene serine/threonine-protein kinase (EC 2.7.11.1)	PATH:05219	Bladder cancer	0.0024495	1.3645
RAF1	RAF1	cDNA FLJ57286, highly similar to RAF proto-oncogene serine/threonine-protein kinase (EC 2.7.11.1)	PATH:05218	Melanoma	4.57812e-05	1.37693
RAF1	RAF1	cDNA FLJ57286, highly similar to RAF proto-oncogene serine/threonine-protein kinase (EC 2.7.11.1)	PATH:04726	Serotonergic synapse	0.000214028	1.25748
RAF1	RAF1	cDNA FLJ57286, highly similar to RAF proto-oncogene serine/threonine-protein kinase (EC 2.7.11.1)	PATH:05215	Prostate cancer	0.0162716	1.19315
RAF1	RAF1	cDNA FLJ57286, highly similar to RAF proto-oncogene serine/threonine-protein kinase (EC 2.7.11.1)	PATH:04720	Long-term potentiation	0.000506958	1.32437
RAF1	RAF1	cDNA FLJ57286, highly similar to RAF proto-oncogene serine/threonine-protein kinase (EC 2.7.11.1)	PATH:05214	Glioma	2.28883e-06	1.45217
RAF1	RAF1	cDNA FLJ57286, highly similar to RAF proto-oncogene serine/threonine-protein kinase (EC 2.7.11.1)	PATH:04722	Neurotrophin signaling pathway	7.90025e-05	1.27065
RAF1	RAF1	cDNA FLJ57286, highly similar to RAF proto-oncogene serine/threonine-protein kinase (EC 2.7.11.1)	PATH:05211	Renal cell carcinoma	0.0706181	1.15581
RAF1	RAF1	cDNA FLJ57286, highly similar to RAF proto-oncogene serine/threonine-protein kinase (EC 2.7.11.1)	PATH:05210	Colorectal cancer	0.241608	1.08746
RAF1	RAF1	cDNA FLJ57286, highly similar to RAF proto-oncogene serine/threonine-protein kinase (EC 2.7.11.1)	PATH:05213	Endometrial cancer	0.00584974	1.29658
RAF1	RAF1	cDNA FLJ57286, highly similar to RAF proto-oncogene serine/threonine-protein kinase (EC 2.7.11.1)	PATH:05212	Pancreatic cancer	0.0423613	1.17989
RAF1	RAF1	cDNA FLJ57286, highly similar to RAF proto-oncogene serine/threonine-protein kinase (EC 2.7.11.1)	PATH:04919	Thyroid hormone signaling pathway	5.55443e-05	1.28896
RAF1	RAF1	cDNA FLJ57286, highly similar to RAF proto-oncogene serine/threonine-protein kinase (EC 2.7.11.1)	PATH:04914	Progesterone-mediated oocyte maturation	0.0290164	1.17597
RAF1	RAF1	cDNA FLJ57286, highly similar to RAF proto-oncogene serine/threonine-protein kinase (EC 2.7.11.1)	PATH:04915	Estrogen signaling pathway	7.67064e-08	1.41587
RAF1	RAF1	cDNA FLJ57286, highly similar to RAF proto-oncogene serine/threonine-protein kinase (EC 2.7.11.1)	PATH:04916	Melanogenesis	0.000245044	1.28503
RAF1	RAF1	cDNA FLJ57286, highly similar to RAF proto-oncogene serine/threonine-protein kinase (EC 2.7.11.1)	PATH:04917	Prolactin signaling pathway	0.00798904	1.24076
RAF1	RAF1	cDNA FLJ57286, highly similar to RAF proto-oncogene serine/threonine-protein kinase (EC 2.7.11.1)	PATH:04910	Insulin signaling pathway	0.0102501	1.16327
RAF1	RAF1	cDNA FLJ57286, highly similar to RAF proto-oncogene serine/threonine-protein kinase (EC 2.7.11.1)	PATH:04912	GnRH signaling pathway	4.49354e-05	1.31279
RAF1	RAF1	cDNA FLJ57286, highly similar to RAF proto-oncogene serine/threonine-protein kinase (EC 2.7.11.1)	PATH:04510	Focal adhesion	1.50181e-09	1.32728
RAF1	RAF1	cDNA FLJ57286, highly similar to RAF proto-oncogene serine/threonine-protein kinase (EC 2.7.11.1)	PATH:05206	MicroRNAs in cancer	1	0.757362
RAF1	RAF1	cDNA FLJ57286, highly similar to RAF proto-oncogene serine/threonine-protein kinase (EC 2.7.11.1)	PATH:05205	Proteoglycans in cancer	3.96981e-05	1.2136
RAF1	RAF1	cDNA FLJ57286, highly similar to RAF proto-oncogene serine/threonine-protein kinase (EC 2.7.11.1)	PATH:05200	Pathways in cancer	4.56261e-09	1.2514
RAF1	RAF1	cDNA FLJ57286, highly similar to RAF proto-oncogene serine/threonine-protein kinase (EC 2.7.11.1)	PATH:04151	PI3K-Akt signaling pathway	2.22994e-08	1.23381
RAF1	RAF1	cDNA FLJ57286, highly similar to RAF proto-oncogene serine/threonine-protein kinase (EC 2.7.11.1)	PATH:05164	Influenza A	0.698929	0.972808
RAF1	RAF1	cDNA FLJ57286, highly similar to RAF proto-oncogene serine/threonine-protein kinase (EC 2.7.11.1)	PATH:05161	Hepatitis B	0.313215	1.03904
RAF1	RAF1	cDNA FLJ57286, highly similar to RAF proto-oncogene serine/threonine-protein kinase (EC 2.7.11.1)	PATH:04270	Vascular smooth muscle contraction	1.34338e-05	1.30944
RAF1	RAF1	cDNA FLJ57286, highly similar to RAF proto-oncogene serine/threonine-protein kinase (EC 2.7.11.1)	PATH:05160	Hepatitis C	0.417051	1.02118
RAF1	RAF1	cDNA FLJ57286, highly similar to RAF proto-oncogene serine/threonine-protein kinase (EC 2.7.11.1)	PATH:04664	Fc epsilon RI signaling pathway	0.00108644	1.2794
RAF1	RAF1	cDNA FLJ57286, highly similar to RAF proto-oncogene serine/threonine-protein kinase (EC 2.7.11.1)	PATH:04666	Fc gamma R-mediated phagocytosis	3.69514e-05	1.3307
RAF1	RAF1	cDNA FLJ57286, highly similar to RAF proto-oncogene serine/threonine-protein kinase (EC 2.7.11.1)	PATH:04022	cGMP-PKG signaling pathway	1.54138e-05	1.26165
RAF1	RAF1	cDNA FLJ57286, highly similar to RAF proto-oncogene serine/threonine-protein kinase (EC 2.7.11.1)	PATH:04660	T cell receptor signaling pathway	0.00277201	1.22164
RAF1	RAF1	cDNA FLJ57286, highly similar to RAF proto-oncogene serine/threonine-protein kinase (EC 2.7.11.1)	PATH:04540	Gap junction	2.28591e-05	1.34845
RAF1	RAF1	cDNA FLJ57286, highly similar to RAF proto-oncogene serine/threonine-protein kinase (EC 2.7.11.1)	PATH:05034	Alcoholism	0.993567	0.852143
RAF1	RAF1	cDNA FLJ57286, highly similar to RAF proto-oncogene serine/threonine-protein kinase (EC 2.7.11.1)	PATH:04068	FoxO signaling pathway	0.0183316	1.15328
RAF1	RAF1	cDNA FLJ57286, highly similar to RAF proto-oncogene serine/threonine-protein kinase (EC 2.7.11.1)	PATH:04662	B cell receptor signaling pathway	0.0122361	1.21981
RAF1	RAF1	cDNA FLJ57286, highly similar to RAF proto-oncogene serine/threonine-protein kinase (EC 2.7.11.1)	PATH:04062	Chemokine signaling pathway	0.00723321	1.14724
RAF1	RAF1	cDNA FLJ57286, highly similar to RAF proto-oncogene serine/threonine-protein kinase (EC 2.7.11.1)	PATH:05152	Tuberculosis	0.849053	0.941653
RAF1	RAF1	cDNA FLJ57286, highly similar to RAF proto-oncogene serine/threonine-protein kinase (EC 2.7.11.1)	PATH:04015	Rap1 signaling pathway	3.11904e-11	1.35319
RAF1	RAF1	cDNA FLJ57286, highly similar to RAF proto-oncogene serine/threonine-protein kinase (EC 2.7.11.1)	PATH:04730	Long-term depression	2.34072e-05	1.38539
RAF1	RAF1	cDNA FLJ57286, highly similar to RAF proto-oncogene serine/threonine-protein kinase (EC 2.7.11.1)	PATH:04810	Regulation of actin cytoskeleton	1.4525e-10	1.33762
RAF1	RAF1	cDNA FLJ57286, highly similar to RAF proto-oncogene serine/threonine-protein kinase (EC 2.7.11.1)	PATH:04650	Natural killer cell mediated cytotoxicity	0.324279	1.03821
RAF1	RAF1	cDNA FLJ57286, highly similar to RAF proto-oncogene serine/threonine-protein kinase (EC 2.7.11.1)	PATH:04012	ErbB signaling pathway	2.05813e-05	1.3562
RAF1	RAF1	cDNA FLJ57286, highly similar to RAF proto-oncogene serine/threonine-protein kinase (EC 2.7.11.1)	PATH:05221	Acute myeloid leukemia	0.0169582	1.24199
RAF1	RAF1	cDNA FLJ57286, highly similar to RAF proto-oncogene serine/threonine-protein kinase (EC 2.7.11.1)	PATH:04014	Ras signaling pathway	4.29738e-07	1.26231
RAF1	RAF1	cDNA FLJ57286, highly similar to RAF proto-oncogene serine/threonine-protein kinase (EC 2.7.11.1)	PATH:05223	Non-small cell lung cancer	6.49774e-05	1.41466
RAF1	RAF1	cDNA FLJ57286, highly similar to RAF proto-oncogene serine/threonine-protein kinase (EC 2.7.11.1)	PATH:04370	VEGF signaling pathway	8.91402e-05	1.34418
RAF1	RAF1	cDNA FLJ57286, highly similar to RAF proto-oncogene serine/threonine-protein kinase (EC 2.7.11.1)	PATH:05220	Chronic myeloid leukemia	0.00131216	1.29303
RAF1	RAF1	cDNA FLJ57286, highly similar to RAF proto-oncogene serine/threonine-protein kinase (EC 2.7.11.1)	PATH:04010	MAPK signaling pathway	5.10722e-09	1.27489
B4GALT4	B4GALT4	UDP-Gal:betaGlcNAc beta 1,4-galactosyltransferase, polypeptide 4, isoform CRA_a	PATH:01100	Metabolic pathways	0.344028	1.0096
B4GALT4	B4GALT4	UDP-Gal:betaGlcNAc beta 1,4-galactosyltransferase, polypeptide 4, isoform CRA_a	PATH:00601	Glycosphingolipid biosynthesis - lacto and neolacto series	0.558622	1.01133
B4GALT4	B4GALT4	UDP-Gal:betaGlcNAc beta 1,4-galactosyltransferase, polypeptide 4, isoform CRA_a	PATH:00533	Glycosaminoglycan biosynthesis - keratan sulfate	0.261949	1.20397
OR8G1	OR8G1	Olfactory receptor 8G1	PATH:04740	Olfactory transduction	1	0.649252
UBE2E3	UBE2E3	Ubiquitin-conjugating enzyme E2 E3	PATH:04141	Protein processing in endoplasmic reticulum	0.449364	1.01334
UBE2E3	UBE2E3	Ubiquitin-conjugating enzyme E2 E3	PATH:04120	Ubiquitin mediated proteolysis	0.486596	1.00887
MAPK8IP3	MAPK8IP3	C-Jun-amino-terminal kinase-interacting protein 3	PATH:04010	MAPK signaling pathway	5.10722e-09	1.27489
SEMA3E	SEMA3E	cDNA FLJ60682, highly similar to Semaphorin-3E	PATH:04360	Axon guidance	8.77256e-08	1.36389
BDNF	BDNF	Brain-derived neurotrophic factor BDNF7	PATH:05034	Alcoholism	0.993567	0.852143
BDNF	BDNF	Brain-derived neurotrophic factor BDNF7	PATH:05030	Cocaine addiction	0.407951	1.04505
BDNF	BDNF	Brain-derived neurotrophic factor BDNF7	PATH:04010	MAPK signaling pathway	5.10722e-09	1.27489
BDNF	BDNF	Brain-derived neurotrophic factor BDNF7	PATH:05016	Huntington's disease	0.998848	0.820001
BDNF	BDNF	Brain-derived neurotrophic factor BDNF7	PATH:04722	Neurotrophin signaling pathway	7.90025e-05	1.27065
F10	F10	Coagulation factor X, isoform CRA_a	PATH:04610	Complement and coagulation cascades	0.0839513	1.14813
CLK1	CLK1	Dual-specificity protein kinase CLK1	PATH:05134	Legionellosis	0.0508717	1.19521
FADD	FADD	FAS-associated death domain protein	PATH:05200	Pathways in cancer	4.56261e-09	1.2514
FADD	FADD	FAS-associated death domain protein	PATH:04210	Apoptosis	0.134675	1.10498
FADD	FADD	FAS-associated death domain protein	PATH:05168	Herpes simplex infection	0.991042	0.8611
FADD	FADD	FAS-associated death domain protein	PATH:05152	Tuberculosis	0.849053	0.941653
FADD	FADD	FAS-associated death domain protein	PATH:05010	Alzheimer's disease	0.877365	0.932014
FADD	FADD	FAS-associated death domain protein	PATH:05142	Chagas disease (American trypanosomiasis)	0.288195	1.05347
FADD	FADD	FAS-associated death domain protein	PATH:04668	TNF signaling pathway	0.00222556	1.22586
FADD	FADD	FAS-associated death domain protein	PATH:05161	Hepatitis B	0.313215	1.03904
FADD	FADD	FAS-associated death domain protein	PATH:04620	Toll-like receptor signaling pathway	0.951866	0.874582
FADD	FADD	FAS-associated death domain protein	PATH:04622	RIG-I-like receptor signaling pathway	0.998793	0.712208
RPIA	RPIA	Ribose-5-phosphate isomerase	PATH:01230	Biosynthesis of amino acids	0.484701	1.01595
RPIA	RPIA	Ribose-5-phosphate isomerase	PATH:00030	Pentose phosphate pathway	0.793154	0.902978
RPIA	RPIA	Ribose-5-phosphate isomerase	PATH:01200	Carbon metabolism	0.302925	1.0495
RPIA	RPIA	Ribose-5-phosphate isomerase	PATH:01100	Metabolic pathways	0.344028	1.0096
HSD17B4	HSD17B4	cDNA, FLJ92803, highly similar to Homo sapiens hydroxysteroid (17-beta) dehydrogenase 4 (HSD17B4), mRNA	PATH:04146	Peroxisome	0.604869	0.986668
HSD17B4	HSD17B4	cDNA, FLJ92803, highly similar to Homo sapiens hydroxysteroid (17-beta) dehydrogenase 4 (HSD17B4), mRNA	PATH:00120	Primary bile acid biosynthesis	0.0411339	1.38811
HSD17B4	HSD17B4	cDNA, FLJ92803, highly similar to Homo sapiens hydroxysteroid (17-beta) dehydrogenase 4 (HSD17B4), mRNA	PATH:01100	Metabolic pathways	0.344028	1.0096
MCRS1	MCRS1	Microspherule protein 1	PATH:05168	Herpes simplex infection	0.991042	0.8611
AP3S1	AP3S1	cDNA, FLJ92106, highly similar to Homo sapiens adaptor-related protein complex 3, sigma 1 subunit(AP3S1), mRNA	PATH:04142	Lysosome	0.00376942	1.202
TPK1	TPK1	cDNA FLJ34417 fis, clone HEART2006487, highly similar to Thiamin pyrophosphokinase 1 (EC 2.7.6.2)	PATH:01100	Metabolic pathways	0.344028	1.0096
TPK1	TPK1	cDNA FLJ34417 fis, clone HEART2006487, highly similar to Thiamin pyrophosphokinase 1 (EC 2.7.6.2)	PATH:00730	Thiamine metabolism	0.813034	0.842779
KMT2A	KMT2A	Histone-lysine N-methyltransferase 2A	PATH:05202	Transcriptional misregulation in cancer	0.00286992	1.17053
KMT2A	KMT2A	Histone-lysine N-methyltransferase 2A	PATH:00310	Lysine degradation	0.364153	1.05761
MLNR	MLNR	Motilin receptor	PATH:04080	Neuroactive ligand-receptor interaction	0.00153353	1.14618
SP100	SP100	cDNA FLJ61544, highly similar to Nuclear autoantigen Sp-100	PATH:05168	Herpes simplex infection	0.991042	0.8611
SP100	SP100	cDNA FLJ61544, highly similar to Nuclear autoantigen Sp-100	PATH:05203	Viral carcinogenesis	0.576109	0.993421
P2RX2	P2RX2	P2X purinoceptor 2	PATH:04020	Calcium signaling pathway	8.34128e-09	1.33022
P2RX2	P2RX2	P2X purinoceptor 2	PATH:04080	Neuroactive ligand-receptor interaction	0.00153353	1.14618
SLC3A1	SLC3A1	Neutral and basic amino acid transport protein rBAT	PATH:04974	Protein digestion and absorption	0.00112313	1.2689
RAB7A	RAB7A	cDNA FLJ55895, highly similar to Ras-related protein Rab-7	PATH:04144	Endocytosis	2.3743e-05	1.23112
RAB7A	RAB7A	cDNA FLJ55895, highly similar to Ras-related protein Rab-7	PATH:04145	Phagosome	0.154252	1.07263
RAB7A	RAB7A	cDNA FLJ55895, highly similar to Ras-related protein Rab-7	PATH:05146	Amoebiasis	0.000711235	1.25257
RAB7A	RAB7A	cDNA FLJ55895, highly similar to Ras-related protein Rab-7	PATH:05152	Tuberculosis	0.849053	0.941653
RAB7A	RAB7A	cDNA FLJ55895, highly similar to Ras-related protein Rab-7	PATH:05132	Salmonella infection	0.0749314	1.13677
UNC5B	UNC5B	Netrin receptor UNC5B	PATH:04360	Axon guidance	8.77256e-08	1.36389
OR1N1	OR1N1	Olfactory receptor 1N1	PATH:04740	Olfactory transduction	1	0.649252
BTRC	BTRC	cDNA, FLJ93955, highly similar to Homo sapiens beta-transducin repeat containing (BTRC), transcript variant 2, mRNA	PATH:04310	Wnt signaling pathway	0.0244253	1.13472
BTRC	BTRC	cDNA, FLJ93955, highly similar to Homo sapiens beta-transducin repeat containing (BTRC), transcript variant 2, mRNA	PATH:04120	Ubiquitin mediated proteolysis	0.486596	1.00887
BTRC	BTRC	cDNA, FLJ93955, highly similar to Homo sapiens beta-transducin repeat containing (BTRC), transcript variant 2, mRNA	PATH:04340	Hedgehog signaling pathway	0.041194	1.20397
BTRC	BTRC	cDNA, FLJ93955, highly similar to Homo sapiens beta-transducin repeat containing (BTRC), transcript variant 2, mRNA	PATH:05131	Shigellosis	0.0103624	1.25058
BTRC	BTRC	cDNA, FLJ93955, highly similar to Homo sapiens beta-transducin repeat containing (BTRC), transcript variant 2, mRNA	PATH:04390	Hippo signaling pathway	0.000105034	1.24489
BTRC	BTRC	cDNA, FLJ93955, highly similar to Homo sapiens beta-transducin repeat containing (BTRC), transcript variant 2, mRNA	PATH:04114	Oocyte meiosis	0.00272163	1.21902
BTRC	BTRC	cDNA, FLJ93955, highly similar to Homo sapiens beta-transducin repeat containing (BTRC), transcript variant 2, mRNA	PATH:04710	Circadian rhythm	0.0817116	1.23608
FANCE	FANCE	Fanconi anemia group E protein	PATH:03460	Fanconi anemia pathway	0.986451	0.763272
PPCDC	PPCDC	Phosphopantothenoylcysteine decarboxylase, isoform CRA_a	PATH:00770	Pantothenate and CoA biosynthesis	0.114493	1.28896
PPCDC	PPCDC	Phosphopantothenoylcysteine decarboxylase, isoform CRA_a	PATH:01100	Metabolic pathways	0.344028	1.0096
RAET1E	RAET1E	RAET1E	PATH:04650	Natural killer cell mediated cytotoxicity	0.324279	1.03821
VIM	VIM	Vimentin variant 3	PATH:05169	Epstein-Barr virus infection	0.181278	1.05662
VIM	VIM	Vimentin variant 3	PATH:05206	MicroRNAs in cancer	1	0.757362
TXNDC5	TXNDC5	HCG1811539, isoform CRA_b	PATH:04141	Protein processing in endoplasmic reticulum	0.449364	1.01334
SF3A1	SF3A1	Splicing factor 3a, subunit 1, 120kDa, isoform CRA_a	PATH:03040	Spliceosome	0.999998	0.674223
SHANK3	SHANK3	SH3 and multiple ankyrin repeat domains protein 3	PATH:04724	Glutamatergic synapse	3.49433e-07	1.34845
ENTPD1	ENTPD1	Ectonucleoside triphosphate diphosphohydrolase 1	PATH:05169	Epstein-Barr virus infection	0.181278	1.05662
ENTPD1	ENTPD1	Ectonucleoside triphosphate diphosphohydrolase 1	PATH:00240	Pyrimidine metabolism	0.925528	0.891401
ENTPD1	ENTPD1	Ectonucleoside triphosphate diphosphohydrolase 1	PATH:00230	Purine metabolism	0.283399	1.04108
CALY	CALY	Neuron-specific vesicular protein calcyon	PATH:04728	Dopaminergic synapse	0.000544864	1.23522
CPB2	CPB2	Carboxypeptidase B2	PATH:04972	Pancreatic secretion	6.3854e-07	1.38516
CPB2	CPB2	Carboxypeptidase B2	PATH:04610	Complement and coagulation cascades	0.0839513	1.14813
CPB2	CPB2	Carboxypeptidase B2	PATH:04974	Protein digestion and absorption	0.00112313	1.2689
ACVR2A	ACVR2A	Activin receptor type-2A	PATH:04350	TGF-beta signaling pathway	0.000486402	1.29357
ACVR2A	ACVR2A	Activin receptor type-2A	PATH:04060	Cytokine-cytokine receptor interaction	0.537921	0.998614
OR5B21	OR5B21	Olfactory receptor 5B21	PATH:04740	Olfactory transduction	1	0.649252
AP1M1	AP1M1	Adaptor-related protein complex 1, mu 1 subunit, isoform CRA_a	PATH:04142	Lysosome	0.00376942	1.202
HS3ST3B1	HS3ST3B1	Heparan sulfate glucosamine 3-O-sulfotransferase 3B1	PATH:00534	Glycosaminoglycan biosynthesis - heparan sulfate / heparin	0.0482625	1.29658
IL25	IL25	Interleukin-25	PATH:04060	Cytokine-cytokine receptor interaction	0.537921	0.998614
OR56B4	OR56B4	Olfactory receptor 56B4	PATH:04740	Olfactory transduction	1	0.649252
LPIN1	LPIN1	Phosphatidate phosphatase LPIN1	PATH:00564	Glycerophospholipid metabolism	0.00113527	1.26417
LPIN1	LPIN1	Phosphatidate phosphatase LPIN1	PATH:00561	Glycerolipid metabolism	0.00601705	1.28715
LPIN1	LPIN1	Phosphatidate phosphatase LPIN1	PATH:01100	Metabolic pathways	0.344028	1.0096
ADCY9	ADCY9	Adenylate cyclase type 9	PATH:04727	GABAergic synapse	0.00186288	1.2548
ADCY9	ADCY9	Adenylate cyclase type 9	PATH:04921	Oxytocin signaling pathway	3.38804e-09	1.36552
ADCY9	ADCY9	Adenylate cyclase type 9	PATH:04723	Retrograde endocannabinoid signaling	0.000326066	1.27644
ADCY9	ADCY9	Adenylate cyclase type 9	PATH:04724	Glutamatergic synapse	3.49433e-07	1.34845
ADCY9	ADCY9	Adenylate cyclase type 9	PATH:04725	Cholinergic synapse	3.44779e-08	1.40215
ADCY9	ADCY9	Adenylate cyclase type 9	PATH:04961	Endocrine and other factor-regulated calcium reabsorption	0.00563609	1.30717
ADCY9	ADCY9	Adenylate cyclase type 9	PATH:04962	Vasopressin-regulated water reabsorption	0.645113	0.973878
ADCY9	ADCY9	Adenylate cyclase type 9	PATH:05414	Dilated cardiomyopathy	7.48726e-07	1.40463
ADCY9	ADCY9	Adenylate cyclase type 9	PATH:04022	cGMP-PKG signaling pathway	1.54138e-05	1.26165
ADCY9	ADCY9	Adenylate cyclase type 9	PATH:04540	Gap junction	2.28591e-05	1.34845
ADCY9	ADCY9	Adenylate cyclase type 9	PATH:04062	Chemokine signaling pathway	0.00723321	1.14724
ADCY9	ADCY9	Adenylate cyclase type 9	PATH:04261	Adrenergic signaling in cardiomyocytes	1.6214e-07	1.33487
ADCY9	ADCY9	Adenylate cyclase type 9	PATH:04020	Calcium signaling pathway	8.34128e-09	1.33022
ADCY9	ADCY9	Adenylate cyclase type 9	PATH:05110	Vibrio cholerae infection	0.0171024	1.24856
ADCY9	ADCY9	Adenylate cyclase type 9	PATH:05032	Morphine addiction	2.51265e-05	1.3412
ADCY9	ADCY9	Adenylate cyclase type 9	PATH:04918	Thyroid hormone synthesis	0.00027848	1.3344
ADCY9	ADCY9	Adenylate cyclase type 9	PATH:04914	Progesterone-mediated oocyte maturation	0.0290164	1.17597
ADCY9	ADCY9	Adenylate cyclase type 9	PATH:04915	Estrogen signaling pathway	7.67064e-08	1.41587
ADCY9	ADCY9	Adenylate cyclase type 9	PATH:04916	Melanogenesis	0.000245044	1.28503
ADCY9	ADCY9	Adenylate cyclase type 9	PATH:04976	Bile secretion	0.0492097	1.17053
ADCY9	ADCY9	Adenylate cyclase type 9	PATH:04713	Circadian entrainment	2.23285e-07	1.40753
ADCY9	ADCY9	Adenylate cyclase type 9	PATH:04911	Insulin secretion	5.75671e-05	1.33682
ADCY9	ADCY9	Adenylate cyclase type 9	PATH:04912	GnRH signaling pathway	4.49354e-05	1.31279
ADCY9	ADCY9	Adenylate cyclase type 9	PATH:04913	Ovarian steroidogenesis	0.0348619	1.22286
ADCY9	ADCY9	Adenylate cyclase type 9	PATH:04015	Rap1 signaling pathway	3.11904e-11	1.35319
ADCY9	ADCY9	Adenylate cyclase type 9	PATH:04114	Oocyte meiosis	0.00272163	1.21902
ADCY9	ADCY9	Adenylate cyclase type 9	PATH:04972	Pancreatic secretion	6.3854e-07	1.38516
ADCY9	ADCY9	Adenylate cyclase type 9	PATH:04611	Platelet activation	2.73034e-05	1.28669
ADCY9	ADCY9	Adenylate cyclase type 9	PATH:05166	HTLV-I infection	0.0279097	1.09817
ADCY9	ADCY9	Adenylate cyclase type 9	PATH:04750	Inflammatory mediator regulation of TRP channels	3.83148e-07	1.39612
ADCY9	ADCY9	Adenylate cyclase type 9	PATH:04970	Salivary secretion	0.000159298	1.31099
ADCY9	ADCY9	Adenylate cyclase type 9	PATH:04971	Gastric acid secretion	1.18353e-05	1.39339
ADCY9	ADCY9	Adenylate cyclase type 9	PATH:00230	Purine metabolism	0.283399	1.04108
ADCY9	ADCY9	Adenylate cyclase type 9	PATH:04270	Vascular smooth muscle contraction	1.34338e-05	1.30944
CDKN2A	CDKN2A	Cyclin-dependent kinase inhibitor 2A (Melanoma, p16, inhibits CDK4), isoform CRA_a	PATH:04110	Cell cycle	0.507078	1.0059
CDKN2A	CDKN2A	Cyclin-dependent kinase inhibitor 2A (Melanoma, p16, inhibits CDK4), isoform CRA_a	PATH:05200	Pathways in cancer	4.56261e-09	1.2514
CDKN2A	CDKN2A	Cyclin-dependent kinase inhibitor 2A (Melanoma, p16, inhibits CDK4), isoform CRA_a	PATH:05166	HTLV-I infection	0.0279097	1.09817
CDKN2A	CDKN2A	Cyclin-dependent kinase inhibitor 2A (Melanoma, p16, inhibits CDK4), isoform CRA_a	PATH:05212	Pancreatic cancer	0.0423613	1.17989
CDKN2A	CDKN2A	Cyclin-dependent kinase inhibitor 2A (Melanoma, p16, inhibits CDK4), isoform CRA_a	PATH:05223	Non-small cell lung cancer	6.49774e-05	1.41466
CDKN2A	CDKN2A	Cyclin-dependent kinase inhibitor 2A (Melanoma, p16, inhibits CDK4), isoform CRA_a	PATH:05220	Chronic myeloid leukemia	0.00131216	1.29303
CDKN2A	CDKN2A	Cyclin-dependent kinase inhibitor 2A (Melanoma, p16, inhibits CDK4), isoform CRA_a	PATH:05219	Bladder cancer	0.0024495	1.3645
CDKN2A	CDKN2A	Cyclin-dependent kinase inhibitor 2A (Melanoma, p16, inhibits CDK4), isoform CRA_a	PATH:05218	Melanoma	4.57812e-05	1.37693
CDKN2A	CDKN2A	Cyclin-dependent kinase inhibitor 2A (Melanoma, p16, inhibits CDK4), isoform CRA_a	PATH:04115	p53 signaling pathway	0.151011	1.11544
CDKN2A	CDKN2A	Cyclin-dependent kinase inhibitor 2A (Melanoma, p16, inhibits CDK4), isoform CRA_a	PATH:05214	Glioma	2.28883e-06	1.45217
CDKN2A	CDKN2A	Cyclin-dependent kinase inhibitor 2A (Melanoma, p16, inhibits CDK4), isoform CRA_a	PATH:05203	Viral carcinogenesis	0.576109	0.993421
CDKN2A	CDKN2A	Cyclin-dependent kinase inhibitor 2A (Melanoma, p16, inhibits CDK4), isoform CRA_a	PATH:05206	MicroRNAs in cancer	1	0.757362
EPHB4	EPHB4	cDNA FLJ57009, highly similar to Ephrin type-B receptor 4 (EC 2.7.10.1)	PATH:04360	Axon guidance	8.77256e-08	1.36389
AKR7A2	AKR7A2	Aflatoxin B1 aldehyde reductase member 2	PATH:00980	Metabolism of xenobiotics by cytochrome P450	0.688239	0.966113
MAP3K6	MAP3K6	Mitogen-activated protein kinase kinase kinase 6	PATH:04010	MAPK signaling pathway	5.10722e-09	1.27489
DDB2	DDB2	DNA damage-binding protein 2	PATH:03420	Nucleotide excision repair	0.970451	0.788985
DDB2	DDB2	DNA damage-binding protein 2	PATH:04120	Ubiquitin mediated proteolysis	0.486596	1.00887
DDB2	DDB2	DNA damage-binding protein 2	PATH:05161	Hepatitis B	0.313215	1.03904
DDB2	DDB2	DNA damage-binding protein 2	PATH:04115	p53 signaling pathway	0.151011	1.11544
DERA	DERA	cDNA FLJ57519, highly similar to deoxyribose-phosphate aldolase (EC 4.1.2.4) (Phosphodeoxyriboaldolase) (Deoxyriboaldolase)(DERA)	PATH:00030	Pentose phosphate pathway	0.793154	0.902978
SAE1	SAE1	SUMO-1 activating enzyme subunit 1, isoform CRA_b	PATH:04120	Ubiquitin mediated proteolysis	0.486596	1.00887
CCBL2	CCBL2	Kynurenine--oxoglutarate transaminase 3	PATH:00380	Tryptophan metabolism	0.209027	1.12371
CCBL2	CCBL2	Kynurenine--oxoglutarate transaminase 3	PATH:00450	Selenocompound metabolism	0.277346	1.10765
CCBL2	CCBL2	Kynurenine--oxoglutarate transaminase 3	PATH:01100	Metabolic pathways	0.344028	1.0096
CCBL2	CCBL2	Kynurenine--oxoglutarate transaminase 3	PATH:05204	Chemical carcinogenesis	0.82616	0.925001
CYP2A13	CYP2A13	Cytochrome P450 2A13	PATH:00982	Drug metabolism - cytochrome P450	0.900052	0.888335
CYP2A13	CYP2A13	Cytochrome P450 2A13	PATH:00980	Metabolism of xenobiotics by cytochrome P450	0.688239	0.966113
CYP2A13	CYP2A13	Cytochrome P450 2A13	PATH:00232	Caffeine metabolism	0.405277	1.20397
CYP2A13	CYP2A13	Cytochrome P450 2A13	PATH:01100	Metabolic pathways	0.344028	1.0096
CYP2A13	CYP2A13	Cytochrome P450 2A13	PATH:05204	Chemical carcinogenesis	0.82616	0.925001
CYP2A13	CYP2A13	Cytochrome P450 2A13	PATH:00830	Retinol metabolism	0.692001	0.963176
CYP2A13	CYP2A13	Cytochrome P450 2A13	PATH:00983	Drug metabolism - other enzymes	0.980563	0.77795
LAMP1	LAMP1	Lysosomal-associated membrane protein 1, isoform CRA_a	PATH:04145	Phagosome	0.154252	1.07263
LAMP1	LAMP1	Lysosomal-associated membrane protein 1, isoform CRA_a	PATH:05152	Tuberculosis	0.849053	0.941653
LAMP1	LAMP1	Lysosomal-associated membrane protein 1, isoform CRA_a	PATH:04142	Lysosome	0.00376942	1.202
TRAF5	TRAF5	cDNA FLJ44538 fis, clone UTERU3005159, highly similar to TNF receptor-associated factor 5	PATH:05200	Pathways in cancer	4.56261e-09	1.2514
TRAF5	TRAF5	cDNA FLJ44538 fis, clone UTERU3005159, highly similar to TNF receptor-associated factor 5	PATH:05222	Small cell lung cancer	0.000211542	1.30678
TRAF5	TRAF5	cDNA FLJ44538 fis, clone UTERU3005159, highly similar to TNF receptor-associated factor 5	PATH:05169	Epstein-Barr virus infection	0.181278	1.05662
TRAF5	TRAF5	cDNA FLJ44538 fis, clone UTERU3005159, highly similar to TNF receptor-associated factor 5	PATH:05168	Herpes simplex infection	0.991042	0.8611
TRAF5	TRAF5	cDNA FLJ44538 fis, clone UTERU3005159, highly similar to TNF receptor-associated factor 5	PATH:04064	NF-kappa B signaling pathway	0.166281	1.09283
TRAF5	TRAF5	cDNA FLJ44538 fis, clone UTERU3005159, highly similar to TNF receptor-associated factor 5	PATH:04668	TNF signaling pathway	0.00222556	1.22586
TRAF5	TRAF5	cDNA FLJ44538 fis, clone UTERU3005159, highly similar to TNF receptor-associated factor 5	PATH:05203	Viral carcinogenesis	0.576109	0.993421
ITGAV	ITGAV	ITGAV protein	PATH:04919	Thyroid hormone signaling pathway	5.55443e-05	1.28896
ITGAV	ITGAV	ITGAV protein	PATH:04514	Cell adhesion molecules (CAMs)	0.00628179	1.17514
ITGAV	ITGAV	ITGAV protein	PATH:04510	Focal adhesion	1.50181e-09	1.32728
ITGAV	ITGAV	ITGAV protein	PATH:05412	Arrhythmogenic right ventricular cardiomyopathy (ARVC)	6.6513e-08	1.48056
ITGAV	ITGAV	ITGAV protein	PATH:04512	ECM-receptor interaction	1.08512e-05	1.3636
ITGAV	ITGAV	ITGAV protein	PATH:05205	Proteoglycans in cancer	3.96981e-05	1.2136
ITGAV	ITGAV	ITGAV protein	PATH:04810	Regulation of actin cytoskeleton	1.4525e-10	1.33762
ITGAV	ITGAV	ITGAV protein	PATH:05414	Dilated cardiomyopathy	7.48726e-07	1.40463
ITGAV	ITGAV	ITGAV protein	PATH:05200	Pathways in cancer	4.56261e-09	1.2514
ITGAV	ITGAV	ITGAV protein	PATH:05222	Small cell lung cancer	0.000211542	1.30678
ITGAV	ITGAV	ITGAV protein	PATH:04145	Phagosome	0.154252	1.07263
ITGAV	ITGAV	ITGAV protein	PATH:05410	Hypertrophic cardiomyopathy (HCM)	6.99638e-07	1.42155
ITGAV	ITGAV	ITGAV protein	PATH:04151	PI3K-Akt signaling pathway	2.22994e-08	1.23381
FAU	FAU	40S ribosomal protein S30	PATH:03010	Ribosome	1	0.649252
DUSP6	DUSP6	Dual specificity protein phosphatase	PATH:05202	Transcriptional misregulation in cancer	0.00286992	1.17053
DUSP6	DUSP6	Dual specificity protein phosphatase	PATH:04010	MAPK signaling pathway	5.10722e-09	1.27489
HIST1H2BK	HIST1H2BK	Histone H2B type 1-K	PATH:05034	Alcoholism	0.993567	0.852143
HIST1H2BK	HIST1H2BK	Histone H2B type 1-K	PATH:05322	Systemic lupus erythematosus	1	0.607297
HIST1H2BK	HIST1H2BK	Histone H2B type 1-K	PATH:05203	Viral carcinogenesis	0.576109	0.993421
RAB11A	RAB11A	RAB11A, member RAS oncogene family, isoform CRA_a	PATH:04144	Endocytosis	2.3743e-05	1.23112
RAB11A	RAB11A	RAB11A, member RAS oncogene family, isoform CRA_a	PATH:04972	Pancreatic secretion	6.3854e-07	1.38516
RAB11A	RAB11A	RAB11A, member RAS oncogene family, isoform CRA_a	PATH:04961	Endocrine and other factor-regulated calcium reabsorption	0.00563609	1.30717
RAB11A	RAB11A	RAB11A, member RAS oncogene family, isoform CRA_a	PATH:04962	Vasopressin-regulated water reabsorption	0.645113	0.973878
TUBA3C	TUBA3C	Tubulin alpha-3C/D chain	PATH:04540	Gap junction	2.28591e-05	1.34845
TUBA3C	TUBA3C	Tubulin alpha-3C/D chain	PATH:04145	Phagosome	0.154252	1.07263
TUBA3C	TUBA3C	Tubulin alpha-3C/D chain	PATH:05130	Pathogenic Escherichia coli infection	0.041194	1.20397
UBE2I	UBE2I	cDNA FLJ76182, highly similar to Homo sapiens ubiquitin-conjugating enzyme E2I (UBC9 homolog, yeast) (UBE2I), transcript variant 1, mRNA	PATH:03013	RNA transport	1	0.625776
UBE2I	UBE2I	cDNA FLJ76182, highly similar to Homo sapiens ubiquitin-conjugating enzyme E2I (UBC9 homolog, yeast) (UBE2I), transcript variant 1, mRNA	PATH:04064	NF-kappa B signaling pathway	0.166281	1.09283
UBE2I	UBE2I	cDNA FLJ76182, highly similar to Homo sapiens ubiquitin-conjugating enzyme E2I (UBC9 homolog, yeast) (UBE2I), transcript variant 1, mRNA	PATH:04120	Ubiquitin mediated proteolysis	0.486596	1.00887
UBE2I	UBE2I	cDNA FLJ76182, highly similar to Homo sapiens ubiquitin-conjugating enzyme E2I (UBC9 homolog, yeast) (UBE2I), transcript variant 1, mRNA	PATH:05206	MicroRNAs in cancer	1	0.757362
ASIC1	ASIC1	cDNA FLJ75602, highly similar to Homo sapiens amiloride-sensitive cation channel 2, neuronal (ACCN2), transcript variant 2, mRNA	PATH:04750	Inflammatory mediator regulation of TRP channels	3.83148e-07	1.39612
NMNAT3	NMNAT3	Nicotinamide nucleotide adenylyltransferase 3, isoform CRA_g	PATH:00760	Nicotinate and nicotinamide metabolism	0.0641229	1.26417
NMNAT3	NMNAT3	Nicotinamide nucleotide adenylyltransferase 3, isoform CRA_g	PATH:01100	Metabolic pathways	0.344028	1.0096
FUCA1	FUCA1	cDNA FLJ52780, highly similar to Tissue alpha-L-fucosidase (EC 3.2.1.51)	PATH:04142	Lysosome	0.00376942	1.202
FUCA1	FUCA1	cDNA FLJ52780, highly similar to Tissue alpha-L-fucosidase (EC 3.2.1.51)	PATH:00511	Other glycan degradation	0.0846244	1.31099
FAH	FAH	cDNA FLJ51912, highly similar to Fumarylacetoacetase (EC 3.7.1.2)	PATH:00350	Tyrosine metabolism	0.675005	0.963176
FAH	FAH	cDNA FLJ51912, highly similar to Fumarylacetoacetase (EC 3.7.1.2)	PATH:01100	Metabolic pathways	0.344028	1.0096
CCNH	CCNH	cDNA FLJ77327, highly similar to Homo sapiens cyclin H (CCNH), mRNA	PATH:04110	Cell cycle	0.507078	1.0059
CCNH	CCNH	cDNA FLJ77327, highly similar to Homo sapiens cyclin H (CCNH), mRNA	PATH:03022	Basal transcription factors	0.997179	0.681396
CCNH	CCNH	cDNA FLJ77327, highly similar to Homo sapiens cyclin H (CCNH), mRNA	PATH:03420	Nucleotide excision repair	0.970451	0.788985
VPS4A	VPS4A	Vacuolar protein sorting 4A (Yeast), isoform CRA_c	PATH:04144	Endocytosis	2.3743e-05	1.23112
ACAP2	ACAP2	Arf-GAP with coiled-coil, ANK repeat and PH domain-containing protein 2	PATH:04144	Endocytosis	2.3743e-05	1.23112
PSTPIP1	PSTPIP1	Proline-serine-threonine phosphatase interacting protein 1	PATH:04621	NOD-like receptor signaling pathway	0.330324	1.06027
UBE2O	UBE2O	E2/E3 hybrid ubiquitin-protein ligase UBE2O	PATH:04120	Ubiquitin mediated proteolysis	0.486596	1.00887
TNNI3	TNNI3	Cardiac troponin I	PATH:05410	Hypertrophic cardiomyopathy (HCM)	6.99638e-07	1.42155
TNNI3	TNNI3	Cardiac troponin I	PATH:04260	Cardiac muscle contraction	0.573954	0.994047
TNNI3	TNNI3	Cardiac troponin I	PATH:04261	Adrenergic signaling in cardiomyocytes	1.6214e-07	1.33487
TNNI3	TNNI3	Cardiac troponin I	PATH:05414	Dilated cardiomyopathy	7.48726e-07	1.40463
IL6R	IL6R	Interleukin-6 receptor subunit alpha	PATH:04066	HIF-1 signaling pathway	2.52384e-05	1.31982
IL6R	IL6R	Interleukin-6 receptor subunit alpha	PATH:04640	Hematopoietic cell lineage	0.00595057	1.22586
IL6R	IL6R	Interleukin-6 receptor subunit alpha	PATH:04630	Jak-STAT signaling pathway	0.823416	0.944771
IL6R	IL6R	Interleukin-6 receptor subunit alpha	PATH:04151	PI3K-Akt signaling pathway	2.22994e-08	1.23381
IL6R	IL6R	Interleukin-6 receptor subunit alpha	PATH:04932	Non-alcoholic fatty liver disease (NAFLD)	0.753897	0.959987
IL6R	IL6R	Interleukin-6 receptor subunit alpha	PATH:04060	Cytokine-cytokine receptor interaction	0.537921	0.998614
FGF10	FGF10	Fibroblast growth factor 10	PATH:05200	Pathways in cancer	4.56261e-09	1.2514
FGF10	FGF10	Fibroblast growth factor 10	PATH:04014	Ras signaling pathway	4.29738e-07	1.26231
FGF10	FGF10	Fibroblast growth factor 10	PATH:04151	PI3K-Akt signaling pathway	2.22994e-08	1.23381
FGF10	FGF10	Fibroblast growth factor 10	PATH:04010	MAPK signaling pathway	5.10722e-09	1.27489
FGF10	FGF10	Fibroblast growth factor 10	PATH:05218	Melanoma	4.57812e-05	1.37693
FGF10	FGF10	Fibroblast growth factor 10	PATH:04015	Rap1 signaling pathway	3.11904e-11	1.35319
FGF10	FGF10	Fibroblast growth factor 10	PATH:05205	Proteoglycans in cancer	3.96981e-05	1.2136
FGF10	FGF10	Fibroblast growth factor 10	PATH:04810	Regulation of actin cytoskeleton	1.4525e-10	1.33762
PDGFRB	PDGFRB	Tyrosine-protein kinase receptor	PATH:05218	Melanoma	4.57812e-05	1.37693
PDGFRB	PDGFRB	Tyrosine-protein kinase receptor	PATH:04510	Focal adhesion	1.50181e-09	1.32728
PDGFRB	PDGFRB	Tyrosine-protein kinase receptor	PATH:04015	Rap1 signaling pathway	3.11904e-11	1.35319
PDGFRB	PDGFRB	Tyrosine-protein kinase receptor	PATH:05215	Prostate cancer	0.0162716	1.19315
PDGFRB	PDGFRB	Tyrosine-protein kinase receptor	PATH:05214	Glioma	2.28883e-06	1.45217
PDGFRB	PDGFRB	Tyrosine-protein kinase receptor	PATH:05206	MicroRNAs in cancer	1	0.757362
PDGFRB	PDGFRB	Tyrosine-protein kinase receptor	PATH:04810	Regulation of actin cytoskeleton	1.4525e-10	1.33762
PDGFRB	PDGFRB	Tyrosine-protein kinase receptor	PATH:05200	Pathways in cancer	4.56261e-09	1.2514
PDGFRB	PDGFRB	Tyrosine-protein kinase receptor	PATH:04540	Gap junction	2.28591e-05	1.34845
PDGFRB	PDGFRB	Tyrosine-protein kinase receptor	PATH:05166	HTLV-I infection	0.0279097	1.09817
PDGFRB	PDGFRB	Tyrosine-protein kinase receptor	PATH:04014	Ras signaling pathway	4.29738e-07	1.26231
PDGFRB	PDGFRB	Tyrosine-protein kinase receptor	PATH:04151	PI3K-Akt signaling pathway	2.22994e-08	1.23381
PDGFRB	PDGFRB	Tyrosine-protein kinase receptor	PATH:04020	Calcium signaling pathway	8.34128e-09	1.33022
PDGFRB	PDGFRB	Tyrosine-protein kinase receptor	PATH:04010	MAPK signaling pathway	5.10722e-09	1.27489
PDGFRB	PDGFRB	Tyrosine-protein kinase receptor	PATH:04060	Cytokine-cytokine receptor interaction	0.537921	0.998614
ISY1	ISY1	Pre-mRNA-splicing factor ISY1 homolog	PATH:03040	Spliceosome	0.999998	0.674223
DDX6	DDX6	cDNA, FLJ93750, Homo sapiens DEAD (Asp-Glu-Ala-Asp) box polypeptide 6 (DDX6), mRNA	PATH:03018	RNA degradation	0.835508	0.919395
NAPEPLD	NAPEPLD	N-acyl-phosphatidylethanolamine-hydrolyzing phospholipase D, isoform CRA_a	PATH:04723	Retrograde endocannabinoid signaling	0.000326066	1.27644
PDSS1	PDSS1	cDNA FLJ51222, highly similar to Decaprenyl-diphosphate synthase subunit 1 (EC 2.5.1.-)	PATH:00900	Terpenoid backbone biosynthesis	0.808977	0.882911
MAP4K4	MAP4K4	cDNA FLJ56564, highly similar to Mitogen-activated protein kinase kinase kinase kinase 4 (EC 2.7.11.1)	PATH:04010	MAPK signaling pathway	5.10722e-09	1.27489
MMP14	MMP14	cDNA, FLJ93047, highly similar to Homo sapiens matrix metallopeptidase 14 (membrane-inserted) (MMP14), mRNA	PATH:04668	TNF signaling pathway	0.00222556	1.22586
MMP14	MMP14	cDNA, FLJ93047, highly similar to Homo sapiens matrix metallopeptidase 14 (membrane-inserted) (MMP14), mRNA	PATH:04912	GnRH signaling pathway	4.49354e-05	1.31279
NARS2	NARS2	cDNA, FLJ96480	PATH:00970	Aminoacyl-tRNA biosynthesis	0.999992	0.561853
H2AFX	H2AFX	Histone H2AX	PATH:05034	Alcoholism	0.993567	0.852143
H2AFX	H2AFX	Histone H2AX	PATH:05322	Systemic lupus erythematosus	1	0.607297
MAP3K1	MAP3K1	Mitogen-activated protein kinase kinase kinase 1	PATH:05166	HTLV-I infection	0.0279097	1.09817
MAP3K1	MAP3K1	Mitogen-activated protein kinase kinase kinase 1	PATH:04010	MAPK signaling pathway	5.10722e-09	1.27489
MAP3K1	MAP3K1	Mitogen-activated protein kinase kinase kinase 1	PATH:04120	Ubiquitin mediated proteolysis	0.486596	1.00887
MAP3K1	MAP3K1	Mitogen-activated protein kinase kinase kinase 1	PATH:05161	Hepatitis B	0.313215	1.03904
MAP3K1	MAP3K1	Mitogen-activated protein kinase kinase kinase 1	PATH:04912	GnRH signaling pathway	4.49354e-05	1.31279
MAP3K1	MAP3K1	Mitogen-activated protein kinase kinase kinase 1	PATH:04622	RIG-I-like receptor signaling pathway	0.998793	0.712208
MAP3K1	MAP3K1	Mitogen-activated protein kinase kinase kinase 1	PATH:04722	Neurotrophin signaling pathway	7.90025e-05	1.27065
AIRE	AIRE	Autoimmune regulator	PATH:04120	Ubiquitin mediated proteolysis	0.486596	1.00887
AIRE	AIRE	Autoimmune regulator	PATH:05340	Primary immunodeficiency	0.618255	0.983242
NFKBIZ	NFKBIZ	NF-kappa-B inhibitor zeta	PATH:05202	Transcriptional misregulation in cancer	0.00286992	1.17053
SGCA	SGCA	cDNA FLJ56722, highly similar to Alpha-sarcoglycan	PATH:05410	Hypertrophic cardiomyopathy (HCM)	6.99638e-07	1.42155
SGCA	SGCA	cDNA FLJ56722, highly similar to Alpha-sarcoglycan	PATH:05416	Viral myocarditis	0.234958	1.08357
SGCA	SGCA	cDNA FLJ56722, highly similar to Alpha-sarcoglycan	PATH:05412	Arrhythmogenic right ventricular cardiomyopathy (ARVC)	6.6513e-08	1.48056
SGCA	SGCA	cDNA FLJ56722, highly similar to Alpha-sarcoglycan	PATH:05414	Dilated cardiomyopathy	7.48726e-07	1.40463
CDC42	CDC42	Cell division cycle 42 (GTP binding protein, 25kDa), isoform CRA_a	PATH:04666	Fc gamma R-mediated phagocytosis	3.69514e-05	1.3307
CDC42	CDC42	Cell division cycle 42 (GTP binding protein, 25kDa), isoform CRA_a	PATH:04722	Neurotrophin signaling pathway	7.90025e-05	1.27065
CDC42	CDC42	Cell division cycle 42 (GTP binding protein, 25kDa), isoform CRA_a	PATH:04660	T cell receptor signaling pathway	0.00277201	1.22164
CDC42	CDC42	Cell division cycle 42 (GTP binding protein, 25kDa), isoform CRA_a	PATH:05211	Renal cell carcinoma	0.0706181	1.15581
CDC42	CDC42	Cell division cycle 42 (GTP binding protein, 25kDa), isoform CRA_a	PATH:04144	Endocytosis	2.3743e-05	1.23112
CDC42	CDC42	Cell division cycle 42 (GTP binding protein, 25kDa), isoform CRA_a	PATH:04520	Adherens junction	0.00297379	1.26994
CDC42	CDC42	Cell division cycle 42 (GTP binding protein, 25kDa), isoform CRA_a	PATH:05212	Pancreatic cancer	0.0423613	1.17989
CDC42	CDC42	Cell division cycle 42 (GTP binding protein, 25kDa), isoform CRA_a	PATH:04062	Chemokine signaling pathway	0.00723321	1.14724
CDC42	CDC42	Cell division cycle 42 (GTP binding protein, 25kDa), isoform CRA_a	PATH:05130	Pathogenic Escherichia coli infection	0.041194	1.20397
CDC42	CDC42	Cell division cycle 42 (GTP binding protein, 25kDa), isoform CRA_a	PATH:04360	Axon guidance	8.77256e-08	1.36389
CDC42	CDC42	Cell division cycle 42 (GTP binding protein, 25kDa), isoform CRA_a	PATH:05132	Salmonella infection	0.0749314	1.13677
CDC42	CDC42	Cell division cycle 42 (GTP binding protein, 25kDa), isoform CRA_a	PATH:05131	Shigellosis	0.0103624	1.25058
CDC42	CDC42	Cell division cycle 42 (GTP binding protein, 25kDa), isoform CRA_a	PATH:04932	Non-alcoholic fatty liver disease (NAFLD)	0.753897	0.959987
CDC42	CDC42	Cell division cycle 42 (GTP binding protein, 25kDa), isoform CRA_a	PATH:04912	GnRH signaling pathway	4.49354e-05	1.31279
CDC42	CDC42	Cell division cycle 42 (GTP binding protein, 25kDa), isoform CRA_a	PATH:04510	Focal adhesion	1.50181e-09	1.32728
CDC42	CDC42	Cell division cycle 42 (GTP binding protein, 25kDa), isoform CRA_a	PATH:04015	Rap1 signaling pathway	3.11904e-11	1.35319
CDC42	CDC42	Cell division cycle 42 (GTP binding protein, 25kDa), isoform CRA_a	PATH:05203	Viral carcinogenesis	0.576109	0.993421
CDC42	CDC42	Cell division cycle 42 (GTP binding protein, 25kDa), isoform CRA_a	PATH:05205	Proteoglycans in cancer	3.96981e-05	1.2136
CDC42	CDC42	Cell division cycle 42 (GTP binding protein, 25kDa), isoform CRA_a	PATH:04810	Regulation of actin cytoskeleton	1.4525e-10	1.33762
CDC42	CDC42	Cell division cycle 42 (GTP binding protein, 25kDa), isoform CRA_a	PATH:05200	Pathways in cancer	4.56261e-09	1.2514
CDC42	CDC42	Cell division cycle 42 (GTP binding protein, 25kDa), isoform CRA_a	PATH:05100	Bacterial invasion of epithelial cells	0.0324284	1.18208
CDC42	CDC42	Cell division cycle 42 (GTP binding protein, 25kDa), isoform CRA_a	PATH:04530	Tight junction	0.0155382	1.15725
CDC42	CDC42	Cell division cycle 42 (GTP binding protein, 25kDa), isoform CRA_a	PATH:04014	Ras signaling pathway	4.29738e-07	1.26231
CDC42	CDC42	Cell division cycle 42 (GTP binding protein, 25kDa), isoform CRA_a	PATH:04370	VEGF signaling pathway	8.91402e-05	1.34418
CDC42	CDC42	Cell division cycle 42 (GTP binding protein, 25kDa), isoform CRA_a	PATH:04010	MAPK signaling pathway	5.10722e-09	1.27489
CDC42	CDC42	Cell division cycle 42 (GTP binding protein, 25kDa), isoform CRA_a	PATH:04670	Leukocyte transendothelial migration	0.00261441	1.21417
CDC42	CDC42	Cell division cycle 42 (GTP binding protein, 25kDa), isoform CRA_a	PATH:05120	Epithelial cell signaling in Helicobacter pylori infection	0.0616711	1.16502
PCLO	PCLO	cDNA FLJ54500, highly similar to Protein piccolo	PATH:04911	Insulin secretion	5.75671e-05	1.33682
CALB1	CALB1	cDNA FLJ50773, highly similar to Calbindin	PATH:04961	Endocrine and other factor-regulated calcium reabsorption	0.00563609	1.30717
RASGRP1	RASGRP1	cDNA, FLJ94771, highly similar to Homo sapiens RAS guanyl releasing protein 1 (calcium and DAG-regulated) (RASGRP1), mRNA	PATH:04660	T cell receptor signaling pathway	0.00277201	1.22164
RASGRP1	RASGRP1	cDNA, FLJ94771, highly similar to Homo sapiens RAS guanyl releasing protein 1 (calcium and DAG-regulated) (RASGRP1), mRNA	PATH:04014	Ras signaling pathway	4.29738e-07	1.26231
RASGRP1	RASGRP1	cDNA, FLJ94771, highly similar to Homo sapiens RAS guanyl releasing protein 1 (calcium and DAG-regulated) (RASGRP1), mRNA	PATH:04010	MAPK signaling pathway	5.10722e-09	1.27489
RASGRP1	RASGRP1	cDNA, FLJ94771, highly similar to Homo sapiens RAS guanyl releasing protein 1 (calcium and DAG-regulated) (RASGRP1), mRNA	PATH:04611	Platelet activation	2.73034e-05	1.28669
AKR1C3	AKR1C3	cDNA FLJ58390, highly similar to Aldo-keto reductase family 1 member C3homolog (EC 1.-.-.-)	PATH:00140	Steroid hormone biosynthesis	0.905512	0.87184
AKR1C3	AKR1C3	cDNA FLJ58390, highly similar to Aldo-keto reductase family 1 member C3homolog (EC 1.-.-.-)	PATH:00590	Arachidonic acid metabolism	0.151011	1.11544
AKR1C3	AKR1C3	cDNA FLJ58390, highly similar to Aldo-keto reductase family 1 member C3homolog (EC 1.-.-.-)	PATH:00980	Metabolism of xenobiotics by cytochrome P450	0.688239	0.966113
AKR1C3	AKR1C3	cDNA FLJ58390, highly similar to Aldo-keto reductase family 1 member C3homolog (EC 1.-.-.-)	PATH:04913	Ovarian steroidogenesis	0.0348619	1.22286
OXA1L	OXA1L	cDNA FLJ57367, highly similar to Inner membrane protein OXA1L, mitochondrial	PATH:03060	Protein export	0.908418	0.806136
PFN1	PFN1	Profilin-1	PATH:05132	Salmonella infection	0.0749314	1.13677
PFN1	PFN1	Profilin-1	PATH:05131	Shigellosis	0.0103624	1.25058
PFN1	PFN1	Profilin-1	PATH:04015	Rap1 signaling pathway	3.11904e-11	1.35319
PFN1	PFN1	Profilin-1	PATH:04810	Regulation of actin cytoskeleton	1.4525e-10	1.33762
NME5	NME5	Nucleoside diphosphate kinase homolog 5	PATH:00240	Pyrimidine metabolism	0.925528	0.891401
NME5	NME5	Nucleoside diphosphate kinase homolog 5	PATH:00230	Purine metabolism	0.283399	1.04108
NME5	NME5	Nucleoside diphosphate kinase homolog 5	PATH:01100	Metabolic pathways	0.344028	1.0096
NDUFS6	NDUFS6	NADH dehydrogenase [ubiquinone] iron-sulfur protein 6, mitochondrial	PATH:05012	Parkinson's disease	0.99995	0.737432
NDUFS6	NDUFS6	NADH dehydrogenase [ubiquinone] iron-sulfur protein 6, mitochondrial	PATH:00190	Oxidative phosphorylation	0.999422	0.773075
NDUFS6	NDUFS6	NADH dehydrogenase [ubiquinone] iron-sulfur protein 6, mitochondrial	PATH:05010	Alzheimer's disease	0.877365	0.932014
NDUFS6	NDUFS6	NADH dehydrogenase [ubiquinone] iron-sulfur protein 6, mitochondrial	PATH:04932	Non-alcoholic fatty liver disease (NAFLD)	0.753897	0.959987
NDUFS6	NDUFS6	NADH dehydrogenase [ubiquinone] iron-sulfur protein 6, mitochondrial	PATH:01100	Metabolic pathways	0.344028	1.0096
NDUFS6	NDUFS6	NADH dehydrogenase [ubiquinone] iron-sulfur protein 6, mitochondrial	PATH:05016	Huntington's disease	0.998848	0.820001
GPR156	GPR156	Probable G-protein-coupled receptor 156	PATH:04080	Neuroactive ligand-receptor interaction	0.00153353	1.14618
ERO1L	ERO1A	ERO1-like protein alpha	PATH:04141	Protein processing in endoplasmic reticulum	0.449364	1.01334
ERO1L	ERO1A	ERO1-like protein alpha	PATH:05110	Vibrio cholerae infection	0.0171024	1.24856
GABRP	GABRP	cDNA FLJ30643 fis, clone CTONG2003782, highly similar to Gamma-aminobutyric-acid receptor pi subunit	PATH:04727	GABAergic synapse	0.00186288	1.2548
GABRP	GABRP	cDNA FLJ30643 fis, clone CTONG2003782, highly similar to Gamma-aminobutyric-acid receptor pi subunit	PATH:05033	Nicotine addiction	0.110656	1.17989
GABRP	GABRP	cDNA FLJ30643 fis, clone CTONG2003782, highly similar to Gamma-aminobutyric-acid receptor pi subunit	PATH:05032	Morphine addiction	2.51265e-05	1.3412
GABRP	GABRP	cDNA FLJ30643 fis, clone CTONG2003782, highly similar to Gamma-aminobutyric-acid receptor pi subunit	PATH:04080	Neuroactive ligand-receptor interaction	0.00153353	1.14618
GABRP	GABRP	cDNA FLJ30643 fis, clone CTONG2003782, highly similar to Gamma-aminobutyric-acid receptor pi subunit	PATH:04723	Retrograde endocannabinoid signaling	0.000326066	1.27644
SELPLG	SELPLG	cDNA FLJ50962, highly similar to P-selectin glycoprotein ligand 1	PATH:04514	Cell adhesion molecules (CAMs)	0.00628179	1.17514
SELPLG	SELPLG	cDNA FLJ50962, highly similar to P-selectin glycoprotein ligand 1	PATH:05150	Staphylococcus aureus infection	0.408515	1.04198
AGPAT3	AGPAT3	cDNA FLJ61409, highly similar to 1-acyl-sn-glycerol-3-phosphate acyltransferase gamma (EC 2.3.1.51)	PATH:00564	Glycerophospholipid metabolism	0.00113527	1.26417
AGPAT3	AGPAT3	cDNA FLJ61409, highly similar to 1-acyl-sn-glycerol-3-phosphate acyltransferase gamma (EC 2.3.1.51)	PATH:00561	Glycerolipid metabolism	0.00601705	1.28715
AGPAT3	AGPAT3	cDNA FLJ61409, highly similar to 1-acyl-sn-glycerol-3-phosphate acyltransferase gamma (EC 2.3.1.51)	PATH:01100	Metabolic pathways	0.344028	1.0096
ST14	ST14	Suppressor of tumorigenicity 14 protein homolog	PATH:05206	MicroRNAs in cancer	1	0.757362
DAG1	DAG1	Dystroglycan 1 (Dystrophin-associated glycoprotein 1), isoform CRA_a	PATH:05410	Hypertrophic cardiomyopathy (HCM)	6.99638e-07	1.42155
DAG1	DAG1	Dystroglycan 1 (Dystrophin-associated glycoprotein 1), isoform CRA_a	PATH:05416	Viral myocarditis	0.234958	1.08357
DAG1	DAG1	Dystroglycan 1 (Dystrophin-associated glycoprotein 1), isoform CRA_a	PATH:05412	Arrhythmogenic right ventricular cardiomyopathy (ARVC)	6.6513e-08	1.48056
DAG1	DAG1	Dystroglycan 1 (Dystrophin-associated glycoprotein 1), isoform CRA_a	PATH:04512	ECM-receptor interaction	1.08512e-05	1.3636
DAG1	DAG1	Dystroglycan 1 (Dystrophin-associated glycoprotein 1), isoform CRA_a	PATH:05414	Dilated cardiomyopathy	7.48726e-07	1.40463
CLPS	CLPS	Colipase, pancreatic, isoform CRA_b	PATH:04975	Fat digestion and absorption	0.101134	1.17256
PSMB8	PSMB8	cDNA FLJ50880, highly similar to Proteasome subunit beta type 8 (EC 3.4.25.1)	PATH:03050	Proteasome	0.999388	0.61293
TIGAR	TIGAR	Fructose-2,6-bisphosphatase TIGAR	PATH:00051	Fructose and mannose metabolism	0.234888	1.12371
STEAP2	STEAP2	cDNA, FLJ95989, highly similar to Homo sapiens six transmembrane epithelial antigen of the prostate 2 (STEAP2), mRNA	PATH:04978	Mineral absorption	0.262416	1.09066
FGR	FGR	Non-specific protein-tyrosine kinase	PATH:05169	Epstein-Barr virus infection	0.181278	1.05662
FGR	FGR	Non-specific protein-tyrosine kinase	PATH:04062	Chemokine signaling pathway	0.00723321	1.14724
TRHR	TRHR	Thyrotropin-releasing hormone receptor	PATH:04020	Calcium signaling pathway	8.34128e-09	1.33022
TRHR	TRHR	Thyrotropin-releasing hormone receptor	PATH:04080	Neuroactive ligand-receptor interaction	0.00153353	1.14618
CYP4A11	CYP4A11	cDNA FLJ60759, highly similar to Cytochrome P450 4A11 (EC 1.14.15.3)	PATH:00071	Fatty acid degradation	0.691606	0.957703
CYP4A11	CYP4A11	cDNA FLJ60759, highly similar to Cytochrome P450 4A11 (EC 1.14.15.3)	PATH:03320	PPAR signaling pathway	0.206814	1.09205
CYP4A11	CYP4A11	cDNA FLJ60759, highly similar to Cytochrome P450 4A11 (EC 1.14.15.3)	PATH:00590	Arachidonic acid metabolism	0.151011	1.11544
CYP4A11	CYP4A11	cDNA FLJ60759, highly similar to Cytochrome P450 4A11 (EC 1.14.15.3)	PATH:04270	Vascular smooth muscle contraction	1.34338e-05	1.30944
CYP4A11	CYP4A11	cDNA FLJ60759, highly similar to Cytochrome P450 4A11 (EC 1.14.15.3)	PATH:01100	Metabolic pathways	0.344028	1.0096
CYP4A11	CYP4A11	cDNA FLJ60759, highly similar to Cytochrome P450 4A11 (EC 1.14.15.3)	PATH:00830	Retinol metabolism	0.692001	0.963176
CACNG3	CACNG3	Voltage-dependent calcium channel gamma subunit	PATH:05410	Hypertrophic cardiomyopathy (HCM)	6.99638e-07	1.42155
CACNG3	CACNG3	Voltage-dependent calcium channel gamma subunit	PATH:04260	Cardiac muscle contraction	0.573954	0.994047
CACNG3	CACNG3	Voltage-dependent calcium channel gamma subunit	PATH:04261	Adrenergic signaling in cardiomyocytes	1.6214e-07	1.33487
CACNG3	CACNG3	Voltage-dependent calcium channel gamma subunit	PATH:04010	MAPK signaling pathway	5.10722e-09	1.27489
CACNG3	CACNG3	Voltage-dependent calcium channel gamma subunit	PATH:04921	Oxytocin signaling pathway	3.38804e-09	1.36552
CACNG3	CACNG3	Voltage-dependent calcium channel gamma subunit	PATH:05412	Arrhythmogenic right ventricular cardiomyopathy (ARVC)	6.6513e-08	1.48056
CACNG3	CACNG3	Voltage-dependent calcium channel gamma subunit	PATH:05414	Dilated cardiomyopathy	7.48726e-07	1.40463
SLC1A7	SLC1A7	Excitatory amino acid transporter 5	PATH:04724	Glutamatergic synapse	3.49433e-07	1.34845
MAML3	MAML3	CAGH3	PATH:04330	Notch signaling pathway	0.0356183	1.22905
B4GALT1	B4GALT1	cDNA FLJ52205, highly similar to Beta-1,4-galactosyltransferase 1 (EC 2.4.1.-)	PATH:00514	Other types of O-glycan biosynthesis	0.961519	0.809068
B4GALT1	B4GALT1	cDNA FLJ52205, highly similar to Beta-1,4-galactosyltransferase 1 (EC 2.4.1.-)	PATH:00052	Galactose metabolism	0.346194	1.08746
[truncated: 14,793 more rows]
